# Supplementary material for: PFOS Disrupts Oocyte Maturation and Early Embryonic Development via Ovarian FOXK1 O‐GlcNAcylation in Mice
Source: Adv Sci (Weinh). 2025 Dec 12;13(12):e14857. doi: 10.1002/advs.202514857 (PMC12948240; doi:10.1002/advs.202514857)
Supplement: Supplementary file 2 — Supplemental Table1 [file ADVS-13-e14857-s001.xlsx]

## Sheet: Diff_distribution
Compared sample name	Up-regulated	Down-regulated
PFOS/DMSO	28	21

## Sheet: PFOSvsDMSO
Protein accession	Protein description	Gene name	PFOS/DMSO Ratio	Regulated Type	MW [kDa]	Coverage [%]	Peptides	Unique peptides	Razor + unique peptides	LFQ intensity DMSO	LFQ intensity PFOS	DMSO	PFOS	Subcellular localization	KEGG KO No.	KEGG Gene	KEGG pathway	Biological Process	Cellular Component	Molecular Function	Pfam ID	Domain description	KOG category	KOG NO.	KOG description	WikiPathways	externalDetailsURL	Is_TF	Reactome pathway	Reactome link	HallMark	msigdbURL
P08071	Lactotransferrin OS=Mus musculus OX=10090 GN=Ltf PE=1 SV=4	Ltf	18.5929	Up	77.837	39.3	20	20	20	13148	244460	0.102078	1.89792	extracellular	K17283			GO:0000041 transition metal ion transport; GO:0001501 skeletal system development; GO:0001817 regulation of cytokine production; GO:0001818 negative regulation of cytokine production; GO:0001906 cell killing; GO:0001932 regulation of protein phosphorylation; GO:0001934 positive regulation of protein phosphorylation; GO:0002227 innate immune response in mucosa; GO:0002251 organ or tissue specific …	GO:0005576 extracellular region; GO:0005615 extracellular space; GO:0005622 intracellular anatomical structure; GO:0005737 cytoplasm; GO:0005768 endosome; GO:0005769 early endosome; GO:0005886 plasma membrane; GO:0005911 cell-cell junction; GO:0005918 septate junction; GO:0009986 cell surface; GO:0012505 endomembrane system; GO:0016020 membrane; GO:0030054 cell junction; GO:0030141 secretory gran…	GO:0001530 lipopolysaccharide binding; GO:0003824 catalytic activity; GO:0004857 enzyme inhibitor activity; GO:0004866 endopeptidase inhibitor activity; GO:0004869 cysteine-type endopeptidase inhibitor activity; GO:0005102 signaling receptor binding; GO:0005488 binding; GO:0005506 iron ion binding; GO:0005515 protein binding; GO:0005539 glycosaminoglycan binding; GO:0008047 enzyme activator activ…	PF00405	PF00405 Transferrin							R-MMU-168249 Innate Immune System;R-MMU-168256 Immune System;R-MMU-6798695 Neutrophil degranulation;R-MMU-6799990 Metal sequestration by antimicrobial proteins;R-MMU-6803157 Antimicrobial peptides	https://reactome.org/PathwayBrowser/#/R-MMU-168249;https://reactome.org/PathwayBrowser/#/R-MMU-168256;https://reactome.org/PathwayBrowser/#/R-MMU-6798695;https://reactome.org/PathwayBrowser/#/R-MMU-6799990;https://reactome.org/PathwayBrowser/#/R-MMU-6803157	HALLMARK ESTROGEN RESPONSE LATE;HALLMARK COMPLEMENT	http://www.gsea-msigdb.org/gsea/msigdb/mouse/geneset/HALLMARK_ESTROGEN_RESPONSE_LATE;http://www.gsea-msigdb.org/gsea/msigdb/mouse/geneset/HALLMARK_COMPLEMENT
Q8K023	Aldo-keto reductase family 1 member C18 OS=Mus musculus OX=10090 GN=Akr1c18 PE=1 SV=2	Akr1c18	6.06168	Up	37.176	76.5	21	19	21	1068400	6476300	0.283219	1.71678	cytoplasm	K05295	E1.1.1.149; 20alpha-hydroxysteroid dehydrogenase [EC:1.1.1.149]	mmu01100 Metabolic pathways; mmu00140 Steroid hormone biosynthesis	GO:0000003 reproduction; GO:0000302 response to reactive oxygen species; GO:0001101 response to acid chemical; GO:0001516 prostaglandin biosynthetic process; GO:0001523 retinoid metabolic process; GO:0001676 long-chain fatty acid metabolic process; GO:0003006 developmental process involved in reproduction; GO:0003008 system process; GO:0003014 renal system process; GO:0006066 alcohol metabolic pr…	GO:0005622 intracellular anatomical structure; GO:0005634 nucleus; GO:0005737 cytoplasm; GO:0005829 cytosol; GO:0043226 organelle; GO:0043227 membrane-bounded organelle; GO:0043229 intracellular organelle; GO:0043231 intracellular membrane-bounded organelle;	GO:0000166 nucleotide binding; GO:0001758 retinal dehydrogenase activity; GO:0003824 catalytic activity; GO:0004032 alditol:NADP+ 1-oxidoreductase activity; GO:0004033 aldo-keto reductase (NADP) activity; GO:0004303 estradiol 17-beta-dehydrogenase activity; GO:0004497 monooxygenase activity; GO:0004745 NAD-retinol dehydrogenase activity; GO:0005215 transporter activity; GO:0005319 lipid transport…	PF00248	PF00248 Aldo/keto reductase family	R	KOG1577	Aldo/keto reductase family proteins				R-MMU-1430728 Metabolism;R-MMU-192105 Synthesis of bile acids and bile salts;R-MMU-193368 Synthesis of bile acids and bile salts via 7alpha-hydroxycholesterol;R-MMU-193775 Synthesis of bile acids and bile salts via 24-hydroxycholesterol;R-MMU-193807 Synthesis of bile acids and bile salts via 27-hydroxycholesterol;R-MMU-194068 Bile acid and bile salt metabolism;R-MMU-196854 Metabolism of vitamins …	https://reactome.org/PathwayBrowser/#/R-MMU-1430728;https://reactome.org/PathwayBrowser/#/R-MMU-192105;https://reactome.org/PathwayBrowser/#/R-MMU-193368;https://reactome.org/PathwayBrowser/#/R-MMU-193775;https://reactome.org/PathwayBrowser/#/R-MMU-193807;https://reactome.org/PathwayBrowser/#/R-MMU-194068;https://reactome.org/PathwayBrowser/#/R-MMU-196854;https://reactome.org/PathwayBrowser/#/R-M…
P27786	Steroid 17-alpha-hydroxylase/17,20 lyase OS=Mus musculus OX=10090 GN=Cyp17a1 PE=1 SV=1	Cyp17a1	4.73306	Up	57.637	11.6	4	4	4	12797	60569	0.348854	1.65115	endoplasmic reticulum	K00512	CYP17A; steroid 17alpha-monooxygenase / 17alpha-hydroxyprogesterone deacetylase [EC:1.14.14.19 1.14.14.32]	mmu04913 Ovarian steroidogenesis; mmu04927 Cortisol synthesis and secretion; mmu01100 Metabolic pathways; mmu04917 Prolactin signaling pathway; mmu00140 Steroid hormone biosynthesis; mmu04934 Cushing syndrome	GO:0000003 reproduction; GO:0001101 response to acid chemical; GO:0002237 response to molecule of bacterial origin; GO:0003006 developmental process involved in reproduction; GO:0006082 organic acid metabolic process; GO:0006629 lipid metabolic process; GO:0006694 steroid biosynthetic process; GO:0006702 androgen biosynthetic process; GO:0006704 glucocorticoid biosynthetic process; GO:0006725 cel…	GO:0005622 intracellular anatomical structure; GO:0005737 cytoplasm; GO:0005783 endoplasmic reticulum; GO:0005789 endoplasmic reticulum membrane; GO:0012505 endomembrane system; GO:0016020 membrane; GO:0030424 axon; GO:0031984 organelle subcompartment; GO:0036477 somatodendritic compartment; GO:0042175 nuclear outer membrane-endoplasmic reticulum membrane network; GO:0042995 cell projection; GO:0…	GO:0003824 catalytic activity; GO:0004497 monooxygenase activity; GO:0004508 steroid 17-alpha-monooxygenase activity; GO:0005488 binding; GO:0008395 steroid hydroxylase activity; GO:0016491 oxidoreductase activity; GO:0016705 oxidoreductase activity, acting on paired donors, with incorporation or reduction of molecular oxygen; GO:0016829 lyase activity; GO:0016830 carbon-carbon lyase activity; GO…	PF00067	PF00067 Cytochrome P450	Q	KOG0156	Cytochrome P450 CYP2 subfamily	WP1251 Metapathway biotransformation;WP1274 Oxidation by cytochrome P450;WP55 Steroid biosynthesis	http://www.wikipathways.org/instance/WP1251_r94721;http://www.wikipathways.org/instance/WP1274_r117931;http://www.wikipathways.org/instance/WP55_r117948		R-MMU-1430728 Metabolism;R-MMU-193048 Androgen biosynthesis;R-MMU-194002 Glucocorticoid biosynthesis;R-MMU-196071 Metabolism of steroid hormones;R-MMU-556833 Metabolism of lipids;R-MMU-8957322 Metabolism of steroids	https://reactome.org/PathwayBrowser/#/R-MMU-1430728;https://reactome.org/PathwayBrowser/#/R-MMU-193048;https://reactome.org/PathwayBrowser/#/R-MMU-194002;https://reactome.org/PathwayBrowser/#/R-MMU-196071;https://reactome.org/PathwayBrowser/#/R-MMU-556833;https://reactome.org/PathwayBrowser/#/R-MMU-8957322	HALLMARK XENOBIOTIC METABOLISM	http://www.gsea-msigdb.org/gsea/msigdb/mouse/geneset/HALLMARK_XENOBIOTIC_METABOLISM
Q64669	NAD(P)H dehydrogenase [quinone] 1 OS=Mus musculus OX=10090 GN=Nqo1 PE=1 SV=3	Nqo1	3.10414	Up	30.959	8.4	2	2	2	61215	190020	0.487313	1.51269	cytoplasm	K00355	NQO1; NAD(P)H dehydrogenase (quinone) [EC:1.6.5.2]	mmu05418 Fluid shear stress and atherosclerosis; mmu05225 Hepatocellular carcinoma; mmu01100 Metabolic pathways; mmu05208 Chemical carcinogenesis - reactive oxygen species; mmu00130 Ubiquinone and other terpenoid-quinone biosynthesis; mmu01240 Biosynthesis of cofactors; mmu05200 Pathways in cancer	GO:0000302 response to reactive oxygen species; GO:0000303 response to superoxide; GO:0000305 response to oxygen radical; GO:0001101 response to acid chemical; GO:0001505 regulation of neurotransmitter levels; GO:0006521 regulation of cellular amino acid metabolic process; GO:0006801 superoxide metabolic process; GO:0006805 xenobiotic metabolic process; GO:0006807 nitrogen compound metabolic proc…	GO:0005622 intracellular anatomical structure; GO:0005737 cytoplasm; GO:0005829 cytosol; GO:0030425 dendrite; GO:0036477 somatodendritic compartment; GO:0042995 cell projection; GO:0043005 neuron projection; GO:0043025 neuronal cell body; GO:0044297 cell body; GO:0097447 dendritic tree; GO:0120025 plasma membrane bounded cell projection;	GO:0003824 catalytic activity; GO:0003955 NAD(P)H dehydrogenase (quinone) activity; GO:0004128 cytochrome-b5 reductase activity, acting on NAD(P)H; GO:0004784 superoxide dismutase activity; GO:0005488 binding; GO:0005515 protein binding; GO:0016209 antioxidant activity; GO:0016491 oxidoreductase activity; GO:0016651 oxidoreductase activity, acting on NAD(P)H; GO:0016653 oxidoreductase activity, a…	PF02525	PF02525 Flavodoxin-like fold				WP1264 Estrogen metabolism;WP1245 Transcriptional activation by Nfe2l2 in response to phytochemicals;WP412 Oxidative stress response	http://www.wikipathways.org/instance/WP1264_r106845;http://www.wikipathways.org/instance/WP1245_r116708;http://www.wikipathways.org/instance/WP412_r117038		R-MMU-1430728 Metabolism;R-MMU-350562 Regulation of ornithine decarboxylase (ODC);R-MMU-351202 Metabolism of polyamines;R-MMU-71291 Metabolism of amino acids and derivatives	https://reactome.org/PathwayBrowser/#/R-MMU-1430728;https://reactome.org/PathwayBrowser/#/R-MMU-350562;https://reactome.org/PathwayBrowser/#/R-MMU-351202;https://reactome.org/PathwayBrowser/#/R-MMU-71291	HALLMARK MYOGENESIS;HALLMARK XENOBIOTIC METABOLISM;HALLMARK REACTIVE OXIGEN SPECIES PATHWAY	http://www.gsea-msigdb.org/gsea/msigdb/mouse/geneset/HALLMARK_MYOGENESIS;http://www.gsea-msigdb.org/gsea/msigdb/mouse/geneset/HALLMARK_XENOBIOTIC_METABOLISM;http://www.gsea-msigdb.org/gsea/msigdb/mouse/geneset/HALLMARK_REACTIVE_OXIGEN_SPECIES_PATHWAY
Q8QZR3	Pyrethroid hydrolase Ces2a OS=Mus musculus OX=10090 GN=Ces2a PE=1 SV=1	Ces2a	2.94173	Up	61.94	18.6	7	6	7	36125	106270	0.507391	1.49261	endoplasmic reticulum	K03927	CES2; carboxylesterase 2 [EC:3.1.1.1 3.1.1.84 3.1.1.56]	mmu00983 Drug metabolism - other enzymes	GO:0000003 reproduction; GO:0000902 cell morphogenesis; GO:0000904 cell morphogenesis involved in differentiation; GO:0001941 postsynaptic membrane organization; GO:0006066 alcohol metabolic process; GO:0006082 organic acid metabolic process; GO:0006139 nucleobase-containing compound metabolic process; GO:0006163 purine nucleotide metabolic process; GO:0006464 cellular protein modification proces…	GO:0005576 extracellular region; GO:0005604 basement membrane; GO:0005615 extracellular space; GO:0005622 intracellular anatomical structure; GO:0005737 cytoplasm; GO:0005783 endoplasmic reticulum; GO:0005788 endoplasmic reticulum lumen; GO:0005811 lipid droplet; GO:0005829 cytosol; GO:0005886 plasma membrane; GO:0005887 integral component of plasma membrane; GO:0009986 cell surface; GO:0012505 e…	GO:0003824 catalytic activity; GO:0004771 sterol esterase activity; GO:0004806 triglyceride lipase activity; GO:0005102 signaling receptor binding; GO:0005488 binding; GO:0005515 protein binding; GO:0016289 CoA hydrolase activity; GO:0016290 palmitoyl-CoA hydrolase activity; GO:0016298 lipase activity; GO:0016787 hydrolase activity; GO:0016788 hydrolase activity, acting on ester bonds; GO:0016790…	PF00135	PF00135 Carboxylesterase family	R	KOG1516	Carboxylesterase and related proteins
P18828	Syndecan-1 OS=Mus musculus OX=10090 GN=Sdc1 PE=1 SV=1	Sdc1	2.42482	Up	32.904	7.4	2	2	2	27586	66891	0.583973	1.41603	mitochondria	K06257	SDC1; syndecan 1	mmu05418 Fluid shear stress and atherosclerosis; mmu05205 Proteoglycans in cancer; mmu04512 ECM-receptor interaction; mmu05144 Malaria; mmu04514 Cell adhesion molecules	GO:0000003 reproduction; GO:0000302 response to reactive oxygen species; GO:0001523 retinoid metabolic process; GO:0001655 urogenital system development; GO:0001657 ureteric bud development; GO:0001822 kidney development; GO:0001823 mesonephros development; GO:0002064 epithelial cell development; GO:0002376 immune system process; GO:0003006 developmental process involved in reproduction; GO:00060…	GO:0000323 lytic vacuole; GO:0005576 extracellular region; GO:0005622 intracellular anatomical structure; GO:0005737 cytoplasm; GO:0005764 lysosome; GO:0005773 vacuole; GO:0005775 vacuolar lumen; GO:0005794 Golgi apparatus; GO:0005796 Golgi lumen; GO:0005886 plasma membrane; GO:0005887 integral component of plasma membrane; GO:0009897 external side of plasma membrane; GO:0009986 cell surface; GO:…	GO:0005488 binding; GO:0005515 protein binding; GO:0008022 protein C-terminus binding; GO:0042802 identical protein binding; GO:0050840 extracellular matrix binding;									R-MMU-109582 Hemostasis;R-MMU-1280215 Cytokine Signaling in Immune system;R-MMU-1430728 Metabolism;R-MMU-1474244 Extracellular matrix organization;R-MMU-1630316 Glycosaminoglycan metabolism;R-MMU-1638091 Heparan sulfate/heparin (HS-GAG) metabolism;R-MMU-168256 Immune System;R-MMU-1793185 Chondroitin sulfate/dermatan sulfate metabolism;R-MMU-196854 Metabolism of vitamins and cofactors;R-MMU-197147…	https://reactome.org/PathwayBrowser/#/R-MMU-109582;https://reactome.org/PathwayBrowser/#/R-MMU-1280215;https://reactome.org/PathwayBrowser/#/R-MMU-1430728;https://reactome.org/PathwayBrowser/#/R-MMU-1474244;https://reactome.org/PathwayBrowser/#/R-MMU-1630316;https://reactome.org/PathwayBrowser/#/R-MMU-1638091;https://reactome.org/PathwayBrowser/#/R-MMU-168256;https://reactome.org/PathwayBrowser/#…	HALLMARK EPITHELIAL MESENCHYMAL TRANSITION;HALLMARK GLYCOLYSIS;HALLMARK P53 PATHWAY	http://www.gsea-msigdb.org/gsea/msigdb/mouse/geneset/HALLMARK_EPITHELIAL_MESENCHYMAL_TRANSITION;http://www.gsea-msigdb.org/gsea/msigdb/mouse/geneset/HALLMARK_GLYCOLYSIS;http://www.gsea-msigdb.org/gsea/msigdb/mouse/geneset/HALLMARK_P53_PATHWAY
Q8VCX6	KICSTOR complex protein kaptin OS=Mus musculus OX=10090 GN=Kptn PE=2 SV=1	Kptn	2.24948	Up	47.544	8.8	2	2	2	4467.7	10050	0.615483	1.38452	cytoplasm,nucleus	K23295			GO:0006950 response to stress; GO:0007154 cell communication; GO:0008104 protein localization; GO:0009267 cellular response to starvation; GO:0009605 response to external stimulus; GO:0009966 regulation of signal transduction; GO:0009968 negative regulation of signal transduction; GO:0009987 cellular process; GO:0009991 response to extracellular stimulus; GO:0010646 regulation of cell communicati…	GO:0005622 intracellular anatomical structure; GO:0005856 cytoskeleton; GO:0015629 actin cytoskeleton; GO:0030027 lamellipodium; GO:0031252 cell leading edge; GO:0032420 stereocilium; GO:0032421 stereocilium bundle; GO:0032991 protein-containing complex; GO:0042995 cell projection; GO:0043005 neuron projection; GO:0043226 organelle; GO:0043228 non-membrane-bounded organelle; GO:0043229 intracellu…	GO:0003779 actin binding; GO:0005488 binding; GO:0005515 protein binding; GO:0008092 cytoskeletal protein binding; GO:0044877 protein-containing complex binding; GO:0051015 actin filament binding;									R-MMU-2262752 Cellular responses to stress;R-MMU-8953897 Cellular responses to stimuli;R-MMU-9639288 Amino acids regulate mTORC1;R-MMU-9711097 Cellular response to starvation	https://reactome.org/PathwayBrowser/#/R-MMU-2262752;https://reactome.org/PathwayBrowser/#/R-MMU-8953897;https://reactome.org/PathwayBrowser/#/R-MMU-9639288;https://reactome.org/PathwayBrowser/#/R-MMU-9711097
Q8CCH2	NHL repeat-containing protein 3 OS=Mus musculus OX=10090 GN=Nhlrc3 PE=1 SV=1	Nhlrc3	2.16889	Up	38.195	12.1	2	2	2	13595	29486	0.631137	1.36886	mitochondria				GO:0001775 cell activation; GO:0002252 immune effector process; GO:0002263 cell activation involved in immune response; GO:0002274 myeloid leukocyte activation; GO:0002275 myeloid cell activation involved in immune response; GO:0002283 neutrophil activation involved in immune response; GO:0002366 leukocyte activation involved in immune response; GO:0002376 immune system process; GO:0002443 leukoc…	GO:0000323 lytic vacuole; GO:0005576 extracellular region; GO:0005622 intracellular anatomical structure; GO:0005737 cytoplasm; GO:0005764 lysosome; GO:0005766 primary lysosome; GO:0005773 vacuole; GO:0005775 vacuolar lumen; GO:0012505 endomembrane system; GO:0030141 secretory granule; GO:0031410 cytoplasmic vesicle; GO:0031974 membrane-enclosed lumen; GO:0031982 vesicle; GO:0031983 vesicle lumen…				O	KOG2177	Predicted E3 ubiquitin ligase				R-MMU-168249 Innate Immune System;R-MMU-168256 Immune System;R-MMU-6798695 Neutrophil degranulation	https://reactome.org/PathwayBrowser/#/R-MMU-168249;https://reactome.org/PathwayBrowser/#/R-MMU-168256;https://reactome.org/PathwayBrowser/#/R-MMU-6798695
Q8VCM4	Lipoyltransferase 1, mitochondrial OS=Mus musculus OX=10090 GN=Lipt1 PE=1 SV=1	Lipt1	2.05653	Up	42.145	7.8	2	2	2	5734.9	11794	0.654337	1.34566	cytoplasm	K10105	LIPT1; lipoyltransferase 1	mmu00785 Lipoic acid metabolism; mmu01100 Metabolic pathways; mmu01240 Biosynthesis of cofactors	GO:0006464 cellular protein modification process; GO:0006629 lipid metabolic process; GO:0006807 nitrogen compound metabolic process; GO:0008152 metabolic process; GO:0009249 protein lipoylation; GO:0009987 cellular process; GO:0010467 gene expression; GO:0018193 peptidyl-amino acid modification; GO:0018205 peptidyl-lysine modification; GO:0019538 protein metabolic process; GO:0034641 cellular ni…	GO:0005622 intracellular anatomical structure; GO:0005737 cytoplasm; GO:0005739 mitochondrion; GO:0005759 mitochondrial matrix; GO:0031974 membrane-enclosed lumen; GO:0043226 organelle; GO:0043227 membrane-bounded organelle; GO:0043229 intracellular organelle; GO:0043231 intracellular membrane-bounded organelle; GO:0043233 organelle lumen; GO:0070013 intracellular organelle lumen;	GO:0003824 catalytic activity; GO:0016740 transferase activity; GO:0016746 acyltransferase activity; GO:0016747 acyltransferase activity, transferring groups other than amino-acyl groups; GO:0016772 transferase activity, transferring phosphorus-containing groups; GO:0016779 nucleotidyltransferase activity; GO:0016874 ligase activity; GO:0016879 ligase activity, forming carbon-nitrogen bonds; GO:0…			H	KOG3159	Lipoate-protein ligase A				R-MMU-1430728 Metabolism;R-MMU-389661 Glyoxylate metabolism and glycine degradation;R-MMU-71291 Metabolism of amino acids and derivatives	https://reactome.org/PathwayBrowser/#/R-MMU-1430728;https://reactome.org/PathwayBrowser/#/R-MMU-389661;https://reactome.org/PathwayBrowser/#/R-MMU-71291
P13707	Glycerol-3-phosphate dehydrogenase [NAD(+)], cytoplasmic OS=Mus musculus OX=10090 GN=Gpd1 PE=1 SV=3	Gpd1	1.96905	Up	37.572	10.9	3	2	2	5692.6	11209	0.673617	1.32638	cytoplasm	K00006	GPD1; glycerol-3-phosphate dehydrogenase (NAD+) [EC:1.1.1.8]	mmu00564 Glycerophospholipid metabolism	GO:0001508 action potential; GO:0001932 regulation of protein phosphorylation; GO:0001933 negative regulation of protein phosphorylation; GO:0002027 regulation of heart rate; GO:0002028 regulation of sodium ion transport; GO:0003008 system process; GO:0003012 muscle system process; GO:0003013 circulatory system process; GO:0003015 heart process; GO:0003254 regulation of membrane depolarization; G…	GO:0005622 intracellular anatomical structure; GO:0005737 cytoplasm; GO:0005829 cytosol; GO:0005886 plasma membrane; GO:0009331 glycerol-3-phosphate dehydrogenase complex; GO:0016020 membrane; GO:0030016 myofibril; GO:0030017 sarcomere; GO:0030018 Z disc; GO:0031430 M band; GO:0031672 A band; GO:0031674 I band; GO:0032991 protein-containing complex; GO:0043226 organelle; GO:0043228 non-membrane-b…	GO:0000166 nucleotide binding; GO:0003824 catalytic activity; GO:0004367 glycerol-3-phosphate dehydrogenase [NAD+] activity; GO:0004368 glycerol-3-phosphate dehydrogenase (quinone) activity; GO:0005488 binding; GO:0005515 protein binding; GO:0016247 channel regulator activity; GO:0016491 oxidoreductase activity; GO:0016614 oxidoreductase activity, acting on CH-OH group of donors; GO:0016616 oxido…	PF07479	PF07479 NAD-dependent glycerol-3-phosphate dehydrogenase C-terminus	C	KOG2711	Glycerol-3-phosphate dehydrogenase/dihydroxyacetone 3-phosphate reductase	WP386 Triacylglyceride synthesis	http://www.wikipathways.org/instance/WP386_r121829		R-MMU-1430728 Metabolism;R-MMU-1483166 Synthesis of PA;R-MMU-1483206 Glycerophospholipid biosynthesis;R-MMU-1483257 Phospholipid metabolism;R-MMU-556833 Metabolism of lipids	https://reactome.org/PathwayBrowser/#/R-MMU-1430728;https://reactome.org/PathwayBrowser/#/R-MMU-1483166;https://reactome.org/PathwayBrowser/#/R-MMU-1483206;https://reactome.org/PathwayBrowser/#/R-MMU-1483257;https://reactome.org/PathwayBrowser/#/R-MMU-556833	HALLMARK FATTY ACID METABOLISM	http://www.gsea-msigdb.org/gsea/msigdb/mouse/geneset/HALLMARK_FATTY_ACID_METABOLISM
Q9ES70	Serine/threonine-protein kinase Nek6 OS=Mus musculus OX=10090 GN=Nek6 PE=1 SV=1	Nek6	1.89205	Up	35.742	12.8	2	2	2	33693	63749	0.69155	1.30845	cytoplasm	K20875			GO:0000003 reproduction; GO:0000226 microtubule cytoskeleton organization; GO:0000278 mitotic cell cycle; GO:0001932 regulation of protein phosphorylation; GO:0001934 positive regulation of protein phosphorylation; GO:0003006 developmental process involved in reproduction; GO:0006464 cellular protein modification process; GO:0006468 protein phosphorylation; GO:0006793 phosphorus metabolic process…	GO:0000922 spindle pole; GO:0005622 intracellular anatomical structure; GO:0005634 nucleus; GO:0005654 nucleoplasm; GO:0005737 cytoplasm; GO:0005815 microtubule organizing center; GO:0005819 spindle; GO:0005829 cytosol; GO:0005856 cytoskeleton; GO:0005886 plasma membrane; GO:0015630 microtubule cytoskeleton; GO:0016020 membrane; GO:0016324 apical plasma membrane; GO:0016604 nuclear body; GO:00166…	GO:0000166 nucleotide binding; GO:0000287 magnesium ion binding; GO:0001221 transcription coregulator binding; GO:0001222 transcription corepressor binding; GO:0003824 catalytic activity; GO:0004672 protein kinase activity; GO:0004674 protein serine/threonine kinase activity; GO:0005488 binding; GO:0005515 protein binding; GO:0005524 ATP binding; GO:0008092 cytoskeletal protein binding; GO:000813…	PF00069	PF00069 Protein kinase domain	D	KOG0591	NIMA (never in mitosis)-related G2-specific serine/threonine protein kinase
Q9EQW7	Kinesin-like protein KIF13A OS=Mus musculus OX=10090 GN=Kif13a PE=1 SV=1	Kif13a	1.73438	Up	195.81	3	4	3	4	57319	99413	0.731427	1.26857	nucleus	K17914			GO:0006810 transport; GO:0006886 intracellular protein transport; GO:0006892 post-Golgi vesicle-mediated transport; GO:0006893 Golgi to plasma membrane transport; GO:0006928 movement of cell or subcellular component; GO:0006996 organelle organization; GO:0007017 microtubule-based process; GO:0007018 microtubule-based movement; GO:0007034 vacuolar transport; GO:0007041 lysosomal transport; GO:0008…	GO:0000139 Golgi membrane; GO:0005622 intracellular anatomical structure; GO:0005737 cytoplasm; GO:0005768 endosome; GO:0005794 Golgi apparatus; GO:0005802 trans-Golgi network; GO:0005813 centrosome; GO:0005815 microtubule organizing center; GO:0005856 cytoskeleton; GO:0005871 kinesin complex; GO:0005875 microtubule associated complex; GO:0010008 endosome membrane; GO:0012505 endomembrane system;…	GO:0003774 cytoskeletal motor activity; GO:0003777 microtubule motor activity; GO:0003824 catalytic activity; GO:0016462 pyrophosphatase activity; GO:0016787 hydrolase activity; GO:0016817 hydrolase activity, acting on acid anhydrides; GO:0016818 hydrolase activity, acting on acid anhydrides, in phosphorus-containing anhydrides; GO:0016887 ATP hydrolysis activity; GO:0017111 nucleoside-triphospha…	PF00225	PF00225 Kinesin motor domain	Z	KOG0241	Kinesin-like protein
P16015	Carbonic anhydrase 3 OS=Mus musculus OX=10090 GN=Ca3 PE=1 SV=3	Ca3	1.7296	Up	29.366	76.5	16	16	16	353700	611760	0.732708	1.26729	cytoplasm	K01672	CA; carbonic anhydrase [EC:4.2.1.1]	mmu00910 Nitrogen metabolism; mmu01100 Metabolic pathways	GO:0006793 phosphorus metabolic process; GO:0006796 phosphate-containing compound metabolic process; GO:0006810 transport; GO:0006811 ion transport; GO:0006820 anion transport; GO:0006950 response to stress; GO:0006979 response to oxidative stress; GO:0008152 metabolic process; GO:0009605 response to external stimulus; GO:0009607 response to biotic stimulus; GO:0009617 response to bacterium; GO:0…	GO:0005622 intracellular anatomical structure; GO:0005737 cytoplasm; GO:0005829 cytosol;	GO:0003824 catalytic activity; GO:0004089 carbonate dehydratase activity; GO:0005488 binding; GO:0016151 nickel cation binding; GO:0016787 hydrolase activity; GO:0016788 hydrolase activity, acting on ester bonds; GO:0016791 phosphatase activity; GO:0016829 lyase activity; GO:0016835 carbon-oxygen lyase activity; GO:0016836 hydro-lyase activity; GO:0042578 phosphoric ester hydrolase activity; GO:0…	PF00194	PF00194 Eukaryotic-type carbonic anhydrase	R	KOG0382	Carbonic anhydrase				R-MMU-1430728 Metabolism;R-MMU-1475029 Reversible hydration of carbon dioxide	https://reactome.org/PathwayBrowser/#/R-MMU-1430728;https://reactome.org/PathwayBrowser/#/R-MMU-1475029
Q9WVG5	Endothelial lipase OS=Mus musculus OX=10090 GN=Lipg PE=2 SV=3	Lipg	1.68192	Up	56.628	9.8	5	5	5	66971	112640	0.745734	1.25427	mitochondria	K22284	LIPG; endothelial lipase [EC:3.1.1.3]	mmu04979 Cholesterol metabolism; mmu00561 Glycerolipid metabolism; mmu01100 Metabolic pathways	GO:0006629 lipid metabolic process; GO:0006644 phospholipid metabolic process; GO:0006793 phosphorus metabolic process; GO:0006796 phosphate-containing compound metabolic process; GO:0006810 transport; GO:0006869 lipid transport; GO:0007584 response to nutrient; GO:0008152 metabolic process; GO:0008283 cell population proliferation; GO:0009056 catabolic process; GO:0009395 phospholipid catabolic …	GO:0005576 extracellular region; GO:0005615 extracellular space; GO:0005622 intracellular anatomical structure; GO:0005737 cytoplasm; GO:0005768 endosome; GO:0005769 early endosome; GO:0005794 Golgi apparatus; GO:0009986 cell surface; GO:0012505 endomembrane system; GO:0031410 cytoplasmic vesicle; GO:0031982 vesicle; GO:0043226 organelle; GO:0043227 membrane-bounded organelle; GO:0043229 intracel…	GO:0003824 catalytic activity; GO:0004465 lipoprotein lipase activity; GO:0004620 phospholipase activity; GO:0004806 triglyceride lipase activity; GO:0008970 phospholipase A1 activity; GO:0016298 lipase activity; GO:0016787 hydrolase activity; GO:0016788 hydrolase activity, acting on ester bonds; GO:0052689 carboxylic ester hydrolase activity;	PF00151; PF01477	PF00151 Lipase; PF01477 PLAT/LH2 domain							R-MMU-174824 Plasma lipoprotein assembly, remodeling, and clearance;R-MMU-382551 Transport of small molecules;R-MMU-8963899 Plasma lipoprotein remodeling;R-MMU-8964058 HDL remodeling	https://reactome.org/PathwayBrowser/#/R-MMU-174824;https://reactome.org/PathwayBrowser/#/R-MMU-382551;https://reactome.org/PathwayBrowser/#/R-MMU-8963899;https://reactome.org/PathwayBrowser/#/R-MMU-8964058
O88736	3-keto-steroid reductase/17-beta-hydroxysteroid dehydrogenase 7 OS=Mus musculus OX=10090 GN=Hsd17b7 PE=1 SV=1	Hsd17b7	1.66252	Up	37.316	42.2	11	11	11	515170	856480	0.751168	1.24883	plasma membrane	K13373	HSD17B7; 17beta-estradiol 17-dehydrogenase / 3beta-hydroxysteroid 3-dehydrogenase [EC:1.1.1.62 1.1.1.270]	mmu00100 Steroid biosynthesis; mmu04913 Ovarian steroidogenesis; mmu01100 Metabolic pathways; mmu00140 Steroid hormone biosynthesis	GO:0000003 reproduction; GO:0006066 alcohol metabolic process; GO:0006629 lipid metabolic process; GO:0006694 steroid biosynthetic process; GO:0006695 cholesterol biosynthetic process; GO:0007275 multicellular organism development; GO:0007399 nervous system development; GO:0007417 central nervous system development; GO:0007420 brain development; GO:0007565 female pregnancy; GO:0008152 metabolic p…	GO:0005622 intracellular anatomical structure; GO:0005737 cytoplasm; GO:0005783 endoplasmic reticulum; GO:0005789 endoplasmic reticulum membrane; GO:0005886 plasma membrane; GO:0012505 endomembrane system; GO:0016020 membrane; GO:0031984 organelle subcompartment; GO:0042175 nuclear outer membrane-endoplasmic reticulum membrane network; GO:0043226 organelle; GO:0043227 membrane-bounded organelle; …	GO:0000253 3-keto sterol reductase activity; GO:0003824 catalytic activity; GO:0004303 estradiol 17-beta-dehydrogenase activity; GO:0005102 signaling receptor binding; GO:0005126 cytokine receptor binding; GO:0005148 prolactin receptor binding; GO:0005488 binding; GO:0005515 protein binding; GO:0016229 steroid dehydrogenase activity; GO:0016491 oxidoreductase activity; GO:0016614 oxidoreductase a…	PF00106	PF00106 short chain dehydrogenase	I	KOG1478	3-keto sterol reductase	WP55 Steroid biosynthesis;WP4346 Cholesterol metabolism with Bloch and Kandutsch-Russell pathways	http://www.wikipathways.org/instance/WP55_r117948;http://www.wikipathways.org/instance/WP4346_r123453		R-MMU-1430728 Metabolism;R-MMU-191273 Cholesterol biosynthesis;R-MMU-556833 Metabolism of lipids;R-MMU-8957322 Metabolism of steroids	https://reactome.org/PathwayBrowser/#/R-MMU-1430728;https://reactome.org/PathwayBrowser/#/R-MMU-191273;https://reactome.org/PathwayBrowser/#/R-MMU-556833;https://reactome.org/PathwayBrowser/#/R-MMU-8957322	HALLMARK CHOLESTEROL HOMEOSTASIS;HALLMARK FATTY ACID METABOLISM	http://www.gsea-msigdb.org/gsea/msigdb/mouse/geneset/HALLMARK_CHOLESTEROL_HOMEOSTASIS;http://www.gsea-msigdb.org/gsea/msigdb/mouse/geneset/HALLMARK_FATTY_ACID_METABOLISM
Q9JHI2	tRNA-specific adenosine deaminase 1 OS=Mus musculus OX=10090 GN=Adat1 PE=1 SV=1	Adat1	1.64281	Up	55.354	9.4	3	3	3	24732	40630	0.75677	1.24323	nucleus	K15440			GO:0006139 nucleobase-containing compound metabolic process; GO:0006396 RNA processing; GO:0006399 tRNA metabolic process; GO:0006400 tRNA modification; GO:0006725 cellular aromatic compound metabolic process; GO:0006807 nitrogen compound metabolic process; GO:0008033 tRNA processing; GO:0008152 metabolic process; GO:0009451 RNA modification; GO:0009987 cellular process; GO:0010467 gene expressio…		GO:0003676 nucleic acid binding; GO:0003723 RNA binding; GO:0003824 catalytic activity; GO:0004000 adenosine deaminase activity; GO:0005488 binding; GO:0008251 tRNA-specific adenosine deaminase activity; GO:0016787 hydrolase activity; GO:0016810 hydrolase activity, acting on carbon-nitrogen (but not peptide) bonds; GO:0016814 hydrolase activity, acting on carbon-nitrogen (but not peptide) bonds, …			A	KOG2777	tRNA-specific adenosine deaminase 1	WP310 mRNA processing	http://www.wikipathways.org/instance/WP310_r122791
P15655	Fibroblast growth factor 2 OS=Mus musculus OX=10090 GN=Fgf2 PE=1 SV=1	Fgf2	1.6306	Up	17.153	20.1	3	3	3	35912	58558	0.760284	1.23972	cytoplasm	K18497	FGF2; fibroblast growth factor 2	mmu04015 Rap1 signaling pathway; mmu04010 MAPK signaling pathway; mmu04810 Regulation of actin cytoskeleton; mmu05224 Breast cancer; mmu05167 Kaposi sarcoma-associated herpesvirus infection; mmu04014 Ras signaling pathway; mmu04020 Calcium signaling pathway; mmu05218 Melanoma; mmu04550 Signaling pathways regulating pluripotency of stem cells; mmu05226 Gastric cancer; mmu05207 Chemical carcinogene…	GO:0000165 MAPK cascade; GO:0001501 skeletal system development; GO:0001525 angiogenesis; GO:0001568 blood vessel development; GO:0001654 eye development; GO:0001655 urogenital system development; GO:0001656 metanephros development; GO:0001657 ureteric bud development; GO:0001658 branching involved in ureteric bud morphogenesis; GO:0001667 ameboidal-type cell migration; GO:0001704 formation of pr…	GO:0005576 extracellular region; GO:0005615 extracellular space; GO:0005622 intracellular anatomical structure; GO:0005634 nucleus; GO:0005730 nucleolus; GO:0005737 cytoplasm; GO:0005829 cytosol; GO:0031974 membrane-enclosed lumen; GO:0031981 nuclear lumen; GO:0043226 organelle; GO:0043227 membrane-bounded organelle; GO:0043228 non-membrane-bounded organelle; GO:0043229 intracellular organelle; G…	GO:0003712 transcription coregulator activity; GO:0003713 transcription coactivator activity; GO:0003824 catalytic activity; GO:0004672 protein kinase activity; GO:0004713 protein tyrosine kinase activity; GO:0005085 guanyl-nucleotide exchange factor activity; GO:0005102 signaling receptor binding; GO:0005104 fibroblast growth factor receptor binding; GO:0005125 cytokine activity; GO:0005178 inte…	PF00167	PF00167 Fibroblast growth factor	T	KOG3885	Fibroblast growth factor	WP3632 Lung fibrosis;WP523 Regulation of actin cytoskeleton;WP339 ESC pluripotency pathways;WP1270 Endochondral ossification;WP1560 MicroRNAs in cardiomyocyte hypertrophy;WP2841 Focal adhesion: PI3K-Akt-mTOR signaling pathway;WP2074 Neural crest differentiation;WP2910 Mecp2 and associated Rett syndrome;WP5056 Burn wound healing	http://www.wikipathways.org/instance/WP3632_r114011;http://www.wikipathways.org/instance/WP523_r120790;http://www.wikipathways.org/instance/WP339_r116720;http://www.wikipathways.org/instance/WP1270_r117880;http://www.wikipathways.org/instance/WP1560_r116839;http://www.wikipathways.org/instance/WP2841_r116712;http://www.wikipathways.org/instance/WP2074_r117928;http://www.wikipathways.org/instance/…		R-MMU-109704 PI3K Cascade;R-MMU-112399 IRS-mediated signalling;R-MMU-1257604 PIP3 activates AKT signaling;R-MMU-1474244 Extracellular matrix organization;R-MMU-162582 Signal Transduction;R-MMU-190236 Signaling by FGFR;R-MMU-190239 FGFR3 ligand binding and activation;R-MMU-190241 FGFR2 ligand binding and activation;R-MMU-190242 FGFR1 ligand binding and activation;R-MMU-190322 FGFR4 ligand binding …		HALLMARK MYOGENESIS;HALLMARK EPITHELIAL MESENCHYMAL TRANSITION	http://www.gsea-msigdb.org/gsea/msigdb/mouse/geneset/HALLMARK_MYOGENESIS;http://www.gsea-msigdb.org/gsea/msigdb/mouse/geneset/HALLMARK_EPITHELIAL_MESENCHYMAL_TRANSITION
Q3TDX8	Cytochrome b5 reductase 4 OS=Mus musculus OX=10090 GN=Cyb5r4 PE=2 SV=3	Cyb5r4	1.61505	Up	59.716	6.4	2	2	2	7562	12213	0.764804	1.2352	mitochondria	K00326	CYB5R; cytochrome-b5 reductase [EC:1.6.2.2]	mmu00520 Amino sugar and nucleotide sugar metabolism	GO:0002790 peptide secretion; GO:0003032 detection of oxygen; GO:0006091 generation of precursor metabolites and energy; GO:0006139 nucleobase-containing compound metabolic process; GO:0006725 cellular aromatic compound metabolic process; GO:0006739 NADP metabolic process; GO:0006753 nucleoside phosphate metabolic process; GO:0006778 porphyrin-containing compound metabolic process; GO:0006793 pho…	GO:0005622 intracellular anatomical structure; GO:0005737 cytoplasm; GO:0005783 endoplasmic reticulum; GO:0005789 endoplasmic reticulum membrane; GO:0012505 endomembrane system; GO:0016020 membrane; GO:0031984 organelle subcompartment; GO:0042175 nuclear outer membrane-endoplasmic reticulum membrane network; GO:0043226 organelle; GO:0043227 membrane-bounded organelle; GO:0043229 intracellular org…	GO:0000166 nucleotide binding; GO:0003824 catalytic activity; GO:0003958 NADPH-hemoprotein reductase activity; GO:0004128 cytochrome-b5 reductase activity, acting on NAD(P)H; GO:0005488 binding; GO:0016174 NAD(P)H oxidase H2O2-forming activity; GO:0016491 oxidoreductase activity; GO:0016651 oxidoreductase activity, acting on NAD(P)H; GO:0016653 oxidoreductase activity, acting on NAD(P)H, heme pro…	PF00173; PF04969; PF00970; PF00175	PF00173 Cytochrome b5-like Heme/Steroid binding domain; PF04969 CS domain; PF00970 Oxidoreductase FAD-binding domain; PF00175 Oxidoreductase NAD-binding domain	C	KOG0536	Flavohemoprotein b5+b5R	WP1274 Oxidation by cytochrome P450	http://www.wikipathways.org/instance/WP1274_r117931		R-MMU-1237044 Erythrocytes take up carbon dioxide and release oxygen;R-MMU-1480926 O2/CO2 exchange in erythrocytes;R-MMU-382551 Transport of small molecules	https://reactome.org/PathwayBrowser/#/R-MMU-1237044;https://reactome.org/PathwayBrowser/#/R-MMU-1480926;https://reactome.org/PathwayBrowser/#/R-MMU-382551
Q9QYY8	Spastin OS=Mus musculus OX=10090 GN=Spast PE=1 SV=3	Spast	1.59772	Up	66.455	7.7	3	3	3	20508	32766	0.769907	1.23009	nucleus	K13254			GO:0000003 reproduction; GO:0000018 regulation of DNA recombination; GO:0000070 mitotic sister chromatid segregation; GO:0000226 microtubule cytoskeleton organization; GO:0000278 mitotic cell cycle; GO:0000280 nuclear division; GO:0000281 mitotic cytokinesis; GO:0000819 sister chromatid segregation; GO:0000902 cell morphogenesis; GO:0000904 cell morphogenesis involved in differentiation; GO:00009…	GO:0000228 nuclear chromosome; GO:0005622 intracellular anatomical structure; GO:0005634 nucleus; GO:0005635 nuclear envelope; GO:0005654 nucleoplasm; GO:0005694 chromosome; GO:0005737 cytoplasm; GO:0005783 endoplasmic reticulum; GO:0005813 centrosome; GO:0005815 microtubule organizing center; GO:0005829 cytosol; GO:0005856 cytoskeleton; GO:0012505 endomembrane system; GO:0015630 microtubule cyto…	GO:0000166 nucleotide binding; GO:0000287 magnesium ion binding; GO:0003824 catalytic activity; GO:0005488 binding; GO:0005515 protein binding; GO:0005524 ATP binding; GO:0008017 microtubule binding; GO:0008092 cytoskeletal protein binding; GO:0008568 microtubule-severing ATPase activity; GO:0015631 tubulin binding; GO:0016462 pyrophosphatase activity; GO:0016787 hydrolase activity; GO:0016817 hy…	PF00004; PF17862; PF09336	PF00004 ATPase family associated with various cellular activities (AAA); PF17862 AAA+ lid domain; PF09336 Vps4 C terminal oligomerisation domain	O	KOG0740	AAA+-type ATPase				R-MMU-1640170 Cell Cycle;R-MMU-2555396 Mitotic Metaphase and Anaphase;R-MMU-2995410 Nuclear Envelope (NE) Reassembly;R-MMU-68882 Mitotic Anaphase;R-MMU-68886 M Phase;R-MMU-69278 Cell Cycle, Mitotic;R-MMU-9668328 Sealing of the nuclear envelope (NE) by ESCRT-III	https://reactome.org/PathwayBrowser/#/R-MMU-1640170;https://reactome.org/PathwayBrowser/#/R-MMU-2555396;https://reactome.org/PathwayBrowser/#/R-MMU-2995410;https://reactome.org/PathwayBrowser/#/R-MMU-68882;https://reactome.org/PathwayBrowser/#/R-MMU-68886;https://reactome.org/PathwayBrowser/#/R-MMU-69278;https://reactome.org/PathwayBrowser/#/R-MMU-9668328
Q8BJ64	Choline dehydrogenase, mitochondrial OS=Mus musculus OX=10090 GN=Chdh PE=1 SV=1	Chdh	1.57064	Up	66.414	8.1	3	3	3	31037	48748	0.778016	1.22198	mitochondria	K00108	betA; choline dehydrogenase [EC:1.1.99.1]	mmu00260 Glycine, serine and threonine metabolism; mmu01100 Metabolic pathways	GO:0001505 regulation of neurotransmitter levels; GO:0006576 cellular biogenic amine metabolic process; GO:0006807 nitrogen compound metabolic process; GO:0008152 metabolic process; GO:0009056 catabolic process; GO:0009308 amine metabolic process; GO:0009310 amine catabolic process; GO:0009987 cellular process; GO:0019695 choline metabolic process; GO:0034641 cellular nitrogen compound metabolic …	GO:0005622 intracellular anatomical structure; GO:0005737 cytoplasm; GO:0005739 mitochondrion; GO:0005740 mitochondrial envelope; GO:0005743 mitochondrial inner membrane; GO:0016020 membrane; GO:0019866 organelle inner membrane; GO:0031090 organelle membrane; GO:0031966 mitochondrial membrane; GO:0031967 organelle envelope; GO:0031975 envelope; GO:0043226 organelle; GO:0043227 membrane-bounded or…	GO:0003824 catalytic activity; GO:0008812 choline dehydrogenase activity; GO:0016491 oxidoreductase activity; GO:0016614 oxidoreductase activity, acting on CH-OH group of donors;	PF00732; PF05199	PF00732 GMC oxidoreductase; PF05199 GMC oxidoreductase	R	KOG1238	Glucose dehydrogenase/choline dehydrogenase/mandelonitrile lyase (GMC oxidoreductase family)	WP730 Glutathione and one-carbon metabolism;WP1770 One-carbon metabolism and related pathways	http://www.wikipathways.org/instance/WP730_r116583;http://www.wikipathways.org/instance/WP1770_r116575		R-MMU-1430728 Metabolism;R-MMU-6798163 Choline catabolism;R-MMU-71291 Metabolism of amino acids and derivatives	https://reactome.org/PathwayBrowser/#/R-MMU-1430728;https://reactome.org/PathwayBrowser/#/R-MMU-6798163;https://reactome.org/PathwayBrowser/#/R-MMU-71291
Q9JM93	ADP-ribosylation factor-like protein 6-interacting protein 4 OS=Mus musculus OX=10090 GN=Arl6ip4 PE=1 SV=1	Arl6ip4	1.56653	Up	25.524	21	3	3	3	48737	76348	0.779262	1.22074	nucleus				GO:0006139 nucleobase-containing compound metabolic process; GO:0006396 RNA processing; GO:0006725 cellular aromatic compound metabolic process; GO:0006807 nitrogen compound metabolic process; GO:0008152 metabolic process; GO:0008380 RNA splicing; GO:0009987 cellular process; GO:0010467 gene expression; GO:0016070 RNA metabolic process; GO:0034641 cellular nitrogen compound metabolic process; GO:…	GO:0005622 intracellular anatomical structure; GO:0005634 nucleus; GO:0043226 organelle; GO:0043227 membrane-bounded organelle; GO:0043229 intracellular organelle; GO:0043231 intracellular membrane-bounded organelle;
Q9D975	Sulfiredoxin-1 OS=Mus musculus OX=10090 GN=Srxn1 PE=2 SV=1	Srxn1	1.5605	Up	14.149	19.1	2	2	2	21397	33390	0.781098	1.2189	cytoplasm,nucleus	K12260			GO:0006950 response to stress; GO:0006979 response to oxidative stress; GO:0008152 metabolic process; GO:0009636 response to toxic substance; GO:0009987 cellular process; GO:0033554 cellular response to stress; GO:0034599 cellular response to oxidative stress; GO:0042221 response to chemical; GO:0050896 response to stimulus; GO:0051716 cellular response to stimulus; GO:0070887 cellular response t…	GO:0005622 intracellular anatomical structure; GO:0005737 cytoplasm; GO:0005829 cytosol;	GO:0003824 catalytic activity; GO:0016209 antioxidant activity; GO:0016491 oxidoreductase activity; GO:0016667 oxidoreductase activity, acting on a sulfur group of donors; GO:0032542 sulfiredoxin activity;			L	KOG3388	Predicted transcription regulator/nuclease, contains ParB domain				R-MMU-2262752 Cellular responses to stress;R-MMU-8953897 Cellular responses to stimuli;R-MMU-9711123 Cellular response to chemical stress;R-MMU-9755511 KEAP1-NFE2L2 pathway	https://reactome.org/PathwayBrowser/#/R-MMU-2262752;https://reactome.org/PathwayBrowser/#/R-MMU-8953897;https://reactome.org/PathwayBrowser/#/R-MMU-9711123;https://reactome.org/PathwayBrowser/#/R-MMU-9755511	HALLMARK REACTIVE OXIGEN SPECIES PATHWAY	http://www.gsea-msigdb.org/gsea/msigdb/mouse/geneset/HALLMARK_REACTIVE_OXIGEN_SPECIES_PATHWAY
Q91YN0	Protein C12orf4 homolog OS=Mus musculus OX=10090 GN=D6Wsu163e PE=1 SV=1	D6Wsu163e	1.55409	Up	63.643	9.2	3	3	3	15429	23978	0.783059	1.21694	nucleus				GO:0002682 regulation of immune system process; GO:0002684 positive regulation of immune system process; GO:0002694 regulation of leukocyte activation; GO:0002697 regulation of immune effector process; GO:0002699 positive regulation of immune effector process; GO:0002703 regulation of leukocyte mediated immunity; GO:0002886 regulation of myeloid leukocyte mediated immunity; GO:0017157 regulation …	GO:0005622 intracellular anatomical structure; GO:0005737 cytoplasm;				S	KOG4506	Uncharacterized conserved protein
B2RPU2	Pleckstrin homology domain-containing family D member 1 OS=Mus musculus OX=10090 GN=Plekhd1 PE=1 SV=1	Plekhd1	1.53379	Up	59.096	6.9	2	2	2	12548	19246	0.789331	1.21067	cytoplasm							PF00169	PF00169 PH domain
Q6ZQA6	Immunoglobulin superfamily member 3 OS=Mus musculus OX=10090 GN=Igsf3 PE=1 SV=2	Igsf3	1.53039	Up	134.71	6.7	5	5	5	23249	35580	0.790392	1.20961	plasma membrane	K06522			GO:0007154 cell communication; GO:0007165 signal transduction; GO:0007166 cell surface receptor signaling pathway; GO:0007275 multicellular organism development; GO:0009987 cellular process; GO:0023052 signaling; GO:0032501 multicellular organismal process; GO:0032502 developmental process; GO:0032808 lacrimal gland development; GO:0035272 exocrine system development; GO:0048513 animal organ deve…	GO:0005886 plasma membrane; GO:0016020 membrane; GO:0016021 integral component of membrane; GO:0031224 intrinsic component of membrane; GO:0071944 cell periphery;		PF07686	PF07686 Immunoglobulin V-set domain									HALLMARK HEME METABOLISM	http://www.gsea-msigdb.org/gsea/msigdb/mouse/geneset/HALLMARK_HEME_METABOLISM
Q80XN0	D-beta-hydroxybutyrate dehydrogenase, mitochondrial OS=Mus musculus OX=10090 GN=Bdh1 PE=1 SV=2	Bdh1	1.5295	Up	38.299	26.8	7	7	7	83171	127210	0.79067	1.20933	mitochondria	K00019	BDH1; 3-hydroxybutyrate dehydrogenase [EC:1.1.1.30]	mmu00650 Butanoate metabolism; mmu01100 Metabolic pathways	GO:0001889 liver development; GO:0006091 generation of precursor metabolites and energy; GO:0006950 response to stress; GO:0007275 multicellular organism development; GO:0007399 nervous system development; GO:0007417 central nervous system development; GO:0007420 brain development; GO:0007584 response to nutrient; GO:0008152 metabolic process; GO:0009056 catabolic process; GO:0009058 biosynthetic…	GO:0005622 intracellular anatomical structure; GO:0005634 nucleus; GO:0005654 nucleoplasm; GO:0005737 cytoplasm; GO:0005739 mitochondrion; GO:0005740 mitochondrial envelope; GO:0005743 mitochondrial inner membrane; GO:0005759 mitochondrial matrix; GO:0016020 membrane; GO:0019866 organelle inner membrane; GO:0031090 organelle membrane; GO:0031966 mitochondrial membrane; GO:0031967 organelle envelo…	GO:0003824 catalytic activity; GO:0003858 3-hydroxybutyrate dehydrogenase activity; GO:0005488 binding; GO:0005543 phospholipid binding; GO:0008289 lipid binding; GO:0016491 oxidoreductase activity; GO:0016614 oxidoreductase activity, acting on CH-OH group of donors; GO:0016616 oxidoreductase activity, acting on the CH-OH group of donors, NAD or NADP as acceptor; GO:0043167 ion binding; GO:004316…	PF00106	PF00106 short chain dehydrogenase	QR	KOG1610	Corticosteroid 11-beta-dehydrogenase and related short chain-type dehydrogenases	WP543 Synthesis and degradation of ketone bodies	http://www.wikipathways.org/instance/WP543_r116831		R-MMU-1430728 Metabolism;R-MMU-556833 Metabolism of lipids;R-MMU-74182 Ketone body metabolism;R-MMU-77108 Utilization of Ketone Bodies;R-MMU-77111 Synthesis of Ketone Bodies	https://reactome.org/PathwayBrowser/#/R-MMU-1430728;https://reactome.org/PathwayBrowser/#/R-MMU-556833;https://reactome.org/PathwayBrowser/#/R-MMU-74182;https://reactome.org/PathwayBrowser/#/R-MMU-77108;https://reactome.org/PathwayBrowser/#/R-MMU-77111
Q8K0D0	Cyclin-dependent kinase 17 OS=Mus musculus OX=10090 GN=Cdk17 PE=1 SV=2	Cdk17	1.51507	Up	59.505	12.8	5	2	4	52579	79661	0.795206	1.20479	nucleus	K15595			GO:0000003 reproduction; GO:0002790 peptide secretion; GO:0002791 regulation of peptide secretion; GO:0006464 cellular protein modification process; GO:0006468 protein phosphorylation; GO:0006793 phosphorus metabolic process; GO:0006796 phosphate-containing compound metabolic process; GO:0006807 nitrogen compound metabolic process; GO:0006810 transport; GO:0006887 exocytosis; GO:0007154 cell comm…	GO:0005622 intracellular anatomical structure; GO:0005634 nucleus; GO:0005737 cytoplasm; GO:0005829 cytosol; GO:0005856 cytoskeleton; GO:0005886 plasma membrane; GO:0008021 synaptic vesicle; GO:0009898 cytoplasmic side of plasma membrane; GO:0012505 endomembrane system; GO:0015630 microtubule cytoskeleton; GO:0016020 membrane; GO:0019897 extrinsic component of plasma membrane; GO:0019898 extrinsi…	GO:0003824 catalytic activity; GO:0004672 protein kinase activity; GO:0004674 protein serine/threonine kinase activity; GO:0005488 binding; GO:0005515 protein binding; GO:0016301 kinase activity; GO:0016740 transferase activity; GO:0016772 transferase activity, transferring phosphorus-containing groups; GO:0016773 phosphotransferase activity, alcohol group as acceptor; GO:0140096 catalytic activi…	PF00069	PF00069 Protein kinase domain	R	KOG0594	Protein kinase PCTAIRE and related kinases
Q3UFB2	Box C/D snoRNA protein 1 OS=Mus musculus OX=10090 GN=Znhit6 PE=1 SV=2	Znhit6	1.51144	Up	52.212	6.5	2	2	2	15435	23329	0.796357	1.20364	nucleus				GO:0000491 small nucleolar ribonucleoprotein complex assembly; GO:0000492 box C/D snoRNP assembly; GO:0000902 cell morphogenesis; GO:0006403 RNA localization; GO:0007275 multicellular organism development; GO:0007399 nervous system development; GO:0009653 anatomical structure morphogenesis; GO:0009987 cellular process; GO:0016043 cellular component organization; GO:0022008 neurogenesis; GO:002260…	GO:0032991 protein-containing complex; GO:0070761 pre-snoRNP complex; GO:1990904 ribonucleoprotein complex;	GO:0001091 RNA polymerase II general transcription initiation factor binding; GO:0001094 TFIID-class transcription factor complex binding; GO:0001098 basal transcription machinery binding; GO:0001099 basal RNA polymerase II transcription machinery binding; GO:0005488 binding; GO:0005515 protein binding; GO:0008134 transcription factor binding; GO:0019899 enzyme binding; GO:0042802 identical prote…	PF04438	PF04438 HIT zinc finger	R	KOG2858	Uncharacterized conserved protein
Q8BHY3	Anoctamin-1 OS=Mus musculus OX=10090 GN=Ano1 PE=1 SV=2	Ano1	0.665269	Down	110.91	2.9	2	2	2	11857	7888.1	1.20101	0.798993	plasma membrane	K19496			GO:0002791 regulation of peptide secretion; GO:0002793 positive regulation of peptide secretion; GO:0003008 system process; GO:0006810 transport; GO:0006811 ion transport; GO:0006812 cation transport; GO:0006820 anion transport; GO:0006821 chloride transport; GO:0006869 lipid transport; GO:0006950 response to stress; GO:0006952 defense response; GO:0007009 plasma membrane organization; GO:0007154…	GO:0005622 intracellular anatomical structure; GO:0005634 nucleus; GO:0005654 nucleoplasm; GO:0005886 plasma membrane; GO:0005929 cilium; GO:0009897 external side of plasma membrane; GO:0009986 cell surface; GO:0016020 membrane; GO:0016324 apical plasma membrane; GO:0031974 membrane-enclosed lumen; GO:0031981 nuclear lumen; GO:0031982 vesicle; GO:0042995 cell projection; GO:0043226 organelle; GO:…	GO:0005215 transporter activity; GO:0005216 ion channel activity; GO:0005227 calcium activated cation channel activity; GO:0005229 intracellular calcium activated chloride channel activity; GO:0005244 voltage-gated ion channel activity; GO:0005247 voltage-gated chloride channel activity; GO:0005253 anion channel activity; GO:0005254 chloride channel activity; GO:0005261 cation channel activity; G…			S	KOG2514	Uncharacterized conserved protein				R-MMU-2672351 Stimuli-sensing channels;R-MMU-382551 Transport of small molecules;R-MMU-983712 Ion channel transport	https://reactome.org/PathwayBrowser/#/R-MMU-2672351;https://reactome.org/PathwayBrowser/#/R-MMU-382551;https://reactome.org/PathwayBrowser/#/R-MMU-983712	HALLMARK KRAS SIGNALING UP	http://www.gsea-msigdb.org/gsea/msigdb/mouse/geneset/HALLMARK_KRAS_SIGNALING_UP
Q9D945	Protein LLP homolog OS=Mus musculus OX=10090 GN=Llph PE=1 SV=1	Llph	0.663757	Down	15.391	42.3	3	3	3	30820	20457	1.2021	0.797902	nucleus				GO:0000902 cell morphogenesis; GO:0007275 multicellular organism development; GO:0007399 nervous system development; GO:0009653 anatomical structure morphogenesis; GO:0009987 cellular process; GO:0010720 positive regulation of cell development; GO:0010975 regulation of neuron projection development; GO:0010976 positive regulation of neuron projection development; GO:0016043 cellular component org…	GO:0005622 intracellular anatomical structure; GO:0005634 nucleus; GO:0005694 chromosome; GO:0005730 nucleolus; GO:0031974 membrane-enclosed lumen; GO:0031981 nuclear lumen; GO:0043226 organelle; GO:0043227 membrane-bounded organelle; GO:0043228 non-membrane-bounded organelle; GO:0043229 intracellular organelle; GO:0043231 intracellular membrane-bounded organelle; GO:0043232 intracellular non-mem…	GO:0001098 basal transcription machinery binding; GO:0001099 basal RNA polymerase II transcription machinery binding; GO:0005488 binding; GO:0005515 protein binding;			S	KOG4811	Uncharacterized conserved protein
P59242	Cingulin OS=Mus musculus OX=10090 GN=Cgn PE=1 SV=1	Cgn	0.65195	Down	136.45	9.2	8	8	8	32277	21043	1.21069	0.78931	nucleus	K06102	CGN; cingulin	mmu04530 Tight junction	GO:0000226 microtubule cytoskeleton organization; GO:0000902 cell morphogenesis; GO:0000904 cell morphogenesis involved in differentiation; GO:0002064 epithelial cell development; GO:0003382 epithelial cell morphogenesis; GO:0006996 organelle organization; GO:0007010 cytoskeleton organization; GO:0007017 microtubule-based process; GO:0007043 cell-cell junction assembly; GO:0007154 cell communicat…	GO:0005886 plasma membrane; GO:0005903 brush border; GO:0005911 cell-cell junction; GO:0005923 bicellular tight junction; GO:0016020 membrane; GO:0030054 cell junction; GO:0043296 apical junction complex; GO:0070160 tight junction; GO:0071944 cell periphery; GO:0098862 cluster of actin-based cell projections;	GO:0003779 actin binding; GO:0005488 binding; GO:0005515 protein binding; GO:0008017 microtubule binding; GO:0008092 cytoskeletal protein binding; GO:0015631 tubulin binding;									R-MMU-162582 Signal Transduction;R-MMU-170834 Signaling by TGF-beta Receptor Complex;R-MMU-2173791 TGF-beta receptor signaling in EMT (epithelial to mesenchymal transition);R-MMU-9006936 Signaling by TGFB family members	https://reactome.org/PathwayBrowser/#/R-MMU-162582;https://reactome.org/PathwayBrowser/#/R-MMU-170834;https://reactome.org/PathwayBrowser/#/R-MMU-2173791;https://reactome.org/PathwayBrowser/#/R-MMU-9006936
Q8BGH4	Receptor expression-enhancing protein 1 OS=Mus musculus OX=10090 GN=Reep1 PE=1 SV=1	Reep1	0.651535	Down	22.284	11.4	2	2	2	15242	9930.7	1.21099	0.789006	extracellular	K17338			GO:0006996 organelle organization; GO:0007029 endoplasmic reticulum organization; GO:0008104 protein localization; GO:0009987 cellular process; GO:0010256 endomembrane system organization; GO:0016043 cellular component organization; GO:0032386 regulation of intracellular transport; GO:0032879 regulation of localization; GO:0033036 macromolecule localization; GO:0034613 cellular protein localizati…	GO:0005622 intracellular anatomical structure; GO:0005737 cytoplasm; GO:0005783 endoplasmic reticulum; GO:0005789 endoplasmic reticulum membrane; GO:0012505 endomembrane system; GO:0016020 membrane; GO:0031984 organelle subcompartment; GO:0042175 nuclear outer membrane-endoplasmic reticulum membrane network; GO:0043226 organelle; GO:0043227 membrane-bounded organelle; GO:0043229 intracellular org…	GO:0001664 G protein-coupled receptor binding; GO:0005102 signaling receptor binding; GO:0005488 binding; GO:0005515 protein binding; GO:0008017 microtubule binding; GO:0008092 cytoskeletal protein binding; GO:0015631 tubulin binding; GO:0031849 olfactory receptor binding;			V	KOG1726	HVA22/DP1 gene product-related proteins						HALLMARK ESTROGEN RESPONSE EARLY;HALLMARK MYOGENESIS	http://www.gsea-msigdb.org/gsea/msigdb/mouse/geneset/HALLMARK_ESTROGEN_RESPONSE_EARLY;http://www.gsea-msigdb.org/gsea/msigdb/mouse/geneset/HALLMARK_MYOGENESIS
Q80SZ7	Guanine nucleotide-binding protein G(I)/G(S)/G(O) subunit gamma-5 OS=Mus musculus OX=10090 GN=Gng5 PE=1 SV=2	Gng5	0.645387	Down	7.3184	63.2	3	3	3	695180	448660	1.21552	0.78448	extracellular	K04542	GNG5; guanine nucleotide-binding protein G(I)/G(S)/G(O) subunit gamma-5	mmu04725 Cholinergic synapse; mmu04371 Apelin signaling pathway; mmu04723 Retrograde endocannabinoid signaling; mmu04713 Circadian entrainment; mmu05167 Kaposi sarcoma-associated herpesvirus infection; mmu04014 Ras signaling pathway; mmu04727 GABAergic synapse; mmu05032 Morphine addiction; mmu04724 Glutamatergic synapse; mmu05163 Human cytomegalovirus infection; mmu05170 Human immunodeficiency vi…	GO:0003156 regulation of animal organ formation; GO:0003264 regulation of cardioblast proliferation; GO:0003266 regulation of secondary heart field cardioblast proliferation; GO:0007154 cell communication; GO:0007165 signal transduction; GO:0007186 G protein-coupled receptor signaling pathway; GO:0008284 positive regulation of cell population proliferation; GO:0009987 cellular process; GO:0022603…	GO:0005622 intracellular anatomical structure; GO:0005737 cytoplasm; GO:0005834 heterotrimeric G-protein complex; GO:0005886 plasma membrane; GO:0009898 cytoplasmic side of plasma membrane; GO:0016020 membrane; GO:0019897 extrinsic component of plasma membrane; GO:0019898 extrinsic component of membrane; GO:0031234 extrinsic component of cytoplasmic side of plasma membrane; GO:0031680 G-protein b…	GO:0003824 catalytic activity; GO:0003924 GTPase activity; GO:0005488 binding; GO:0005515 protein binding; GO:0016462 pyrophosphatase activity; GO:0016787 hydrolase activity; GO:0016817 hydrolase activity, acting on acid anhydrides; GO:0016818 hydrolase activity, acting on acid anhydrides, in phosphorus-containing anhydrides; GO:0017111 nucleoside-triphosphatase activity; GO:0019904 protein domai…	PF00631	PF00631 GGL domain	T	KOG4119	G protein gamma subunit	WP553 Calcium regulation in cardiac cells;WP232 G protein signaling pathways;WP2841 Focal adhesion: PI3K-Akt-mTOR signaling pathway;WP2292 Chemokine signaling pathway;WP385 Myometrial relaxation and contraction pathways	http://www.wikipathways.org/instance/WP553_r117867;http://www.wikipathways.org/instance/WP232_r117886;http://www.wikipathways.org/instance/WP2841_r116712;http://www.wikipathways.org/instance/WP2292_r97515;http://www.wikipathways.org/instance/WP385_r122794		R-MMU-109582 Hemostasis;R-MMU-111885 Opioid Signalling;R-MMU-112314 Neurotransmitter receptors and postsynaptic signal transmission;R-MMU-112315 Transmission across Chemical Synapses;R-MMU-112316 Neuronal System;R-MMU-1296041 Activation of G protein gated Potassium channels;R-MMU-1296059 G protein gated Potassium channels;R-MMU-1296065 Inwardly rectifying K+ channels;R-MMU-1296071 Potassium Chann…
Q9CQU3	Protein RER1 OS=Mus musculus OX=10090 GN=Rer1 PE=1 SV=1	Rer1	0.644513	Down	22.988	23	3	3	3	554450	357350	1.21617	0.783834	plasma membrane				GO:0001941 postsynaptic membrane organization; GO:0006810 transport; GO:0006890 retrograde vesicle-mediated transport, Golgi to endoplasmic reticulum; GO:0007528 neuromuscular junction development; GO:0008104 protein localization; GO:0009987 cellular process; GO:0016043 cellular component organization; GO:0016192 vesicle-mediated transport; GO:0032879 regulation of localization; GO:0032880 regula…	GO:0000139 Golgi membrane; GO:0005622 intracellular anatomical structure; GO:0005737 cytoplasm; GO:0005793 endoplasmic reticulum-Golgi intermediate compartment; GO:0005794 Golgi apparatus; GO:0009986 cell surface; GO:0012505 endomembrane system; GO:0016020 membrane; GO:0016021 integral component of membrane; GO:0030173 integral component of Golgi membrane; GO:0031090 organelle membrane; GO:003122…	GO:0005102 signaling receptor binding; GO:0005488 binding; GO:0005515 protein binding; GO:0033130 acetylcholine receptor binding;			U	KOG1688	Golgi proteins involved in ER retention (RER)						HALLMARK PROTEIN SECRETION	http://www.gsea-msigdb.org/gsea/msigdb/mouse/geneset/HALLMARK_PROTEIN_SECRETION
Q9JIZ9	Phospholipid scramblase 3 OS=Mus musculus OX=10090 GN=Plscr3 PE=1 SV=1	Plscr3	0.636649	Down	31.802	18.2	4	4	4	32825	20898	1.22201	0.777991	extracellular				GO:0002237 response to molecule of bacterial origin; GO:0002252 immune effector process; GO:0002376 immune system process; GO:0002520 immune system development; GO:0002526 acute inflammatory response; GO:0002682 regulation of immune system process; GO:0002684 positive regulation of immune system process; GO:0002694 regulation of leukocyte activation; GO:0006139 nucleobase-containing compound meta…	GO:0005576 extracellular region; GO:0005622 intracellular anatomical structure; GO:0005634 nucleus; GO:0005730 nucleolus; GO:0005737 cytoplasm; GO:0005739 mitochondrion; GO:0005794 Golgi apparatus; GO:0005829 cytosol; GO:0005886 plasma membrane; GO:0005887 integral component of plasma membrane; GO:0012505 endomembrane system; GO:0016020 membrane; GO:0016021 integral component of membrane; GO:0031…	GO:0000981 DNA-binding transcription factor activity, RNA polymerase II-specific; GO:0001228 DNA-binding transcription activator activity, RNA polymerase II-specific; GO:0003700 DNA-binding transcription factor activity; GO:0005102 signaling receptor binding; GO:0005154 epidermal growth factor receptor binding; GO:0005215 transporter activity; GO:0005319 lipid transporter activity; GO:0005488 bin…	PF03803	PF03803 Scramblase	M	KOG0621	Phospholipid scramblase
P42703	Leukemia inhibitory factor receptor OS=Mus musculus OX=10090 GN=Lifr PE=1 SV=1	Lifr	0.617299	Down	122.57	10.6	8	8	8	90086	55610	1.23663	0.76337	plasma membrane	K05058	LIFR; leukemia inhibitory factor receptor	mmu04630 JAK-STAT signaling pathway; mmu04060 Cytokine-cytokine receptor interaction; mmu04550 Signaling pathways regulating pluripotency of stem cells	GO:0000902 cell morphogenesis; GO:0001959 regulation of cytokine-mediated signaling pathway; GO:0007154 cell communication; GO:0007165 signal transduction; GO:0007166 cell surface receptor signaling pathway; GO:0007167 enzyme linked receptor protein signaling pathway; GO:0007275 multicellular organism development; GO:0007399 nervous system development; GO:0008284 positive regulation of cell popul…	GO:0005576 extracellular region; GO:0005886 plasma membrane; GO:0005887 integral component of plasma membrane; GO:0016020 membrane; GO:0016021 integral component of membrane; GO:0031224 intrinsic component of membrane; GO:0031226 intrinsic component of plasma membrane; GO:0032991 protein-containing complex; GO:0043235 receptor complex; GO:0071944 cell periphery;	GO:0004888 transmembrane signaling receptor activity; GO:0004896 cytokine receptor activity; GO:0004897 ciliary neurotrophic factor receptor activity; GO:0004923 leukemia inhibitory factor receptor activity; GO:0005102 signaling receptor binding; GO:0005126 cytokine receptor binding; GO:0005127 ciliary neurotrophic factor receptor binding; GO:0005488 binding; GO:0005515 protein binding; GO:001983…	PF18207; PF17971; PF00041	PF18207 Leukemia inhibitory factor receptor N-terminal domain; PF17971 Leukemia inhibitory factor receptor D2 domain; PF00041 Fibronectin type III domain				WP339 ESC pluripotency pathways;WP447 Adipogenesis genes;WP1763 Mechanisms associated with pluripotency	http://www.wikipathways.org/instance/WP339_r116720;http://www.wikipathways.org/instance/WP447_r87026;http://www.wikipathways.org/instance/WP1763_r120787		R-MMU-1280215 Cytokine Signaling in Immune system;R-MMU-168256 Immune System;R-MMU-449147 Signaling by Interleukins;R-MMU-6783589 Interleukin-6 family signaling;R-MMU-6788467 IL-6-type cytokine receptor ligand interactions	https://reactome.org/PathwayBrowser/#/R-MMU-1280215;https://reactome.org/PathwayBrowser/#/R-MMU-168256;https://reactome.org/PathwayBrowser/#/R-MMU-449147;https://reactome.org/PathwayBrowser/#/R-MMU-6783589;https://reactome.org/PathwayBrowser/#/R-MMU-6788467	HALLMARK ADIPOGENESIS;HALLMARK ANDROGEN RESPONSE	http://www.gsea-msigdb.org/gsea/msigdb/mouse/geneset/HALLMARK_ADIPOGENESIS;http://www.gsea-msigdb.org/gsea/msigdb/mouse/geneset/HALLMARK_ANDROGEN_RESPONSE
Q9D4F2	Polyisoprenoid diphosphate/phosphate phosphohydrolase PLPP6 OS=Mus musculus OX=10090 GN=Plpp6 PE=1 SV=1	Plpp6	0.610946	Down	31.744	16.1	3	3	3	45495	27795	1.24151	0.758494	plasma membrane	K22904			GO:0006066 alcohol metabolic process; GO:0006629 lipid metabolic process; GO:0006694 steroid biosynthetic process; GO:0006695 cholesterol biosynthetic process; GO:0006793 phosphorus metabolic process; GO:0006796 phosphate-containing compound metabolic process; GO:0008152 metabolic process; GO:0008202 steroid metabolic process; GO:0008203 cholesterol metabolic process; GO:0008610 lipid biosyntheti…	GO:0005886 plasma membrane; GO:0016020 membrane; GO:0071944 cell periphery;	GO:0003824 catalytic activity; GO:0016787 hydrolase activity; GO:0016788 hydrolase activity, acting on ester bonds; GO:0016791 phosphatase activity; GO:0042577 lipid phosphatase activity; GO:0042578 phosphoric ester hydrolase activity;			S	KOG4268	Uncharacterized conserved protein containing PAP2 domain				R-MMU-1430728 Metabolism;R-MMU-191273 Cholesterol biosynthesis;R-MMU-556833 Metabolism of lipids;R-MMU-8957322 Metabolism of steroids	https://reactome.org/PathwayBrowser/#/R-MMU-1430728;https://reactome.org/PathwayBrowser/#/R-MMU-191273;https://reactome.org/PathwayBrowser/#/R-MMU-556833;https://reactome.org/PathwayBrowser/#/R-MMU-8957322
Q08775	Runt-related transcription factor 2 OS=Mus musculus OX=10090 GN=Runx2 PE=1 SV=2	Runx2	0.603537	Down	66.204	6.4	3	3	3	79392	47916	1.24724	0.752757	nucleus	K09278	RUNX2; runt-related transcription factor 2	mmu04928 Parathyroid hormone synthesis, secretion and action; mmu05202 Transcriptional misregulation in cancer	GO:0001501 skeletal system development; GO:0001503 ossification; GO:0001649 osteoblast differentiation; GO:0001775 cell activation; GO:0001958 endochondral ossification; GO:0002051 osteoblast fate commitment; GO:0002062 chondrocyte differentiation; GO:0002063 chondrocyte development; GO:0002076 osteoblast development; GO:0002376 immune system process; GO:0002520 immune system development; GO:0002…	GO:0000228 nuclear chromosome; GO:0000785 chromatin; GO:0005622 intracellular anatomical structure; GO:0005634 nucleus; GO:0005654 nucleoplasm; GO:0005667 transcription regulator complex; GO:0005694 chromosome; GO:0005737 cytoplasm; GO:0005829 cytosol; GO:0031974 membrane-enclosed lumen; GO:0031981 nuclear lumen; GO:0032991 protein-containing complex; GO:0043226 organelle; GO:0043227 membrane-bou…	GO:0000976 transcription cis-regulatory region binding; GO:0000977 RNA polymerase II transcription regulatory region sequence-specific DNA binding; GO:0000978 RNA polymerase II cis-regulatory region sequence-specific DNA binding; GO:0000981 DNA-binding transcription factor activity, RNA polymerase II-specific; GO:0000987 cis-regulatory region sequence-specific DNA binding; GO:0001067 transcriptio…	PF00853	PF00853 Runt domain	K	KOG3982	Runt and related transcription factors	WP1270 Endochondral ossification;WP113 TGF-beta signaling pathway;WP539 Wnt signaling pathway	http://www.wikipathways.org/instance/WP1270_r117880;http://www.wikipathways.org/instance/WP113_r116497;http://www.wikipathways.org/instance/WP539_r120581	Transcription factor
Q9CQ73	Plakophilin-2 OS=Mus musculus OX=10090 GN=Pkp2 PE=1 SV=1	Pkp2	0.602486	Down	88.103	4.2	2	2	2	17778	10711	1.24806	0.751939	nucleus	K12642	PKP2; plakophilin 2	mmu05412 Arrhythmogenic right ventricular cardiomyopathy	GO:0001508 action potential; GO:0002027 regulation of heart rate; GO:0002028 regulation of sodium ion transport; GO:0002159 desmosome assembly; GO:0002934 desmosome organization; GO:0003007 heart morphogenesis; GO:0003008 system process; GO:0003012 muscle system process; GO:0003013 circulatory system process; GO:0003015 heart process; GO:0003205 cardiac chamber development; GO:0003206 cardiac cha…	GO:0001533 cornified envelope; GO:0005622 intracellular anatomical structure; GO:0005634 nucleus; GO:0005654 nucleoplasm; GO:0005856 cytoskeleton; GO:0005882 intermediate filament; GO:0005886 plasma membrane; GO:0005911 cell-cell junction; GO:0005912 adherens junction; GO:0014704 intercalated disc; GO:0016020 membrane; GO:0016021 integral component of membrane; GO:0030054 cell junction; GO:003005…	GO:0005080 protein kinase C binding; GO:0005198 structural molecule activity; GO:0005488 binding; GO:0005515 protein binding; GO:0016247 channel regulator activity; GO:0017080 sodium channel regulator activity; GO:0019215 intermediate filament binding; GO:0019899 enzyme binding; GO:0019900 kinase binding; GO:0019901 protein kinase binding; GO:0044325 transmembrane transporter binding; GO:0044877 …			TW	KOG1048	Neural adherens junction protein Plakophilin and related Armadillo repeat proteins						HALLMARK GLYCOLYSIS	http://www.gsea-msigdb.org/gsea/msigdb/mouse/geneset/HALLMARK_GLYCOLYSIS
Q8VE11	Myotubularin-related protein 6 OS=Mus musculus OX=10090 GN=Mtmr6 PE=1 SV=1	Mtmr6	0.591214	Down	70.932	11.8	5	5	5	14785	8741.1	1.2569	0.743098	cytoplasm	K18083	MTMR6_7_8; myotubularin-related protein 6/7/8 [EC:3.1.3.64 3.1.3.95]	mmu04070 Phosphatidylinositol signaling system; mmu01100 Metabolic pathways; mmu00562 Inositol phosphate metabolism	GO:0000278 mitotic cell cycle; GO:0002119 nematode larval development; GO:0002164 larval development; GO:0005975 carbohydrate metabolic process; GO:0006066 alcohol metabolic process; GO:0006464 cellular protein modification process; GO:0006470 protein dephosphorylation; GO:0006629 lipid metabolic process; GO:0006644 phospholipid metabolic process; GO:0006650 glycerophospholipid metabolic process;…	GO:0005622 intracellular anatomical structure; GO:0005634 nucleus; GO:0005635 nuclear envelope; GO:0005737 cytoplasm; GO:0005829 cytosol; GO:0005886 plasma membrane; GO:0012505 endomembrane system; GO:0016020 membrane; GO:0016324 apical plasma membrane; GO:0031967 organelle envelope; GO:0031975 envelope; GO:0043226 organelle; GO:0043227 membrane-bounded organelle; GO:0043229 intracellular organel…	GO:0003824 catalytic activity; GO:0004438 phosphatidylinositol-3-phosphatase activity; GO:0004721 phosphoprotein phosphatase activity; GO:0004722 protein serine/threonine phosphatase activity; GO:0004725 protein tyrosine phosphatase activity; GO:0005215 transporter activity; GO:0005216 ion channel activity; GO:0005227 calcium activated cation channel activity; GO:0005261 cation channel activity; …	PF06602	PF06602 Myotubularin-like phosphatase domain	R	KOG1089	Myotubularin-related phosphatidylinositol 3-phosphate 3-phosphatase MTM6				R-MMU-1430728 Metabolism;R-MMU-1483255 PI Metabolism;R-MMU-1483257 Phospholipid metabolism;R-MMU-1660499 Synthesis of PIPs at the plasma membrane;R-MMU-556833 Metabolism of lipids	https://reactome.org/PathwayBrowser/#/R-MMU-1430728;https://reactome.org/PathwayBrowser/#/R-MMU-1483255;https://reactome.org/PathwayBrowser/#/R-MMU-1483257;https://reactome.org/PathwayBrowser/#/R-MMU-1660499;https://reactome.org/PathwayBrowser/#/R-MMU-556833
Q5RKZ7	Molybdenum cofactor biosynthesis protein 1 OS=Mus musculus OX=10090 GN=Mocs1 PE=1 SV=2	Mocs1	0.573074	Down	69.858	3.8	2	2	2	20055	11493	1.2714	0.728604	mitochondria	K20967	MOCS1; GTP 3',8-cyclase / cyclic pyranopterin monophosphate synthase [EC:4.1.99.22 4.6.1.17]	mmu00790 Folate biosynthesis; mmu01100 Metabolic pathways; mmu01240 Biosynthesis of cofactors	GO:0006139 nucleobase-containing compound metabolic process; GO:0006163 purine nucleotide metabolic process; GO:0006725 cellular aromatic compound metabolic process; GO:0006753 nucleoside phosphate metabolic process; GO:0006777 Mo-molybdopterin cofactor biosynthetic process; GO:0006793 phosphorus metabolic process; GO:0006796 phosphate-containing compound metabolic process; GO:0006807 nitrogen co…	GO:0005622 intracellular anatomical structure; GO:0005634 nucleus; GO:0005737 cytoplasm; GO:0005829 cytosol; GO:0043226 organelle; GO:0043227 membrane-bounded organelle; GO:0043229 intracellular organelle; GO:0043231 intracellular membrane-bounded organelle;	GO:0003824 catalytic activity; GO:0005488 binding; GO:0016829 lyase activity; GO:0016830 carbon-carbon lyase activity; GO:0016849 phosphorus-oxygen lyase activity; GO:0051536 iron-sulfur cluster binding; GO:0051539 4 iron, 4 sulfur cluster binding; GO:0051540 metal cluster binding; GO:0061798 GTP 3',8'-cyclase activity; GO:0061799 cyclic pyranopterin monophosphate synthase activity;	PF04055; PF13353; PF06463	PF04055 Radical SAM superfamily; PF13353 4Fe-4S single cluster domain; PF06463 Molybdenum Cofactor Synthesis C	H	KOG2876	Molybdenum cofactor biosynthesis pathway protein				R-MMU-1430728 Metabolism;R-MMU-196849 Metabolism of water-soluble vitamins and cofactors;R-MMU-196854 Metabolism of vitamins and cofactors;R-MMU-947581 Molybdenum cofactor biosynthesis	https://reactome.org/PathwayBrowser/#/R-MMU-1430728;https://reactome.org/PathwayBrowser/#/R-MMU-196849;https://reactome.org/PathwayBrowser/#/R-MMU-196854;https://reactome.org/PathwayBrowser/#/R-MMU-947581
Q64435	UDP-glucuronosyltransferase 1-6 OS=Mus musculus OX=10090 GN=Ugt1a6 PE=1 SV=1	Ugt1a6	0.57292	Down	60.438	29.8	11	8	11	160450	91925	1.27152	0.728479	plasma membrane	K00699	UGT; glucuronosyltransferase [EC:2.4.1.17]	mmu00040 Pentose and glucuronate interconversions; mmu05204 Chemical carcinogenesis - DNA adducts; mmu01100 Metabolic pathways; mmu00983 Drug metabolism - other enzymes; mmu00140 Steroid hormone biosynthesis; mmu00830 Retinol metabolism; mmu04976 Bile secretion; mmu05207 Chemical carcinogenesis - receptor activation; mmu00053 Ascorbate and aldarate metabolism; mmu00982 Drug metabolism - cytochrom…	GO:0001523 retinoid metabolic process; GO:0001889 liver development; GO:0002237 response to molecule of bacterial origin; GO:0002526 acute inflammatory response; GO:0003008 system process; GO:0005975 carbohydrate metabolic process; GO:0005996 monosaccharide metabolic process; GO:0006011 UDP-glucose metabolic process; GO:0006063 uronic acid metabolic process; GO:0006082 organic acid metabolic proc…	GO:0005622 intracellular anatomical structure; GO:0005634 nucleus; GO:0005635 nuclear envelope; GO:0005640 nuclear outer membrane; GO:0005737 cytoplasm; GO:0005783 endoplasmic reticulum; GO:0005789 endoplasmic reticulum membrane; GO:0005886 plasma membrane; GO:0005887 integral component of plasma membrane; GO:0012505 endomembrane system; GO:0016020 membrane; GO:0016021 integral component of membr…	GO:0001972 retinoic acid binding; GO:0003824 catalytic activity; GO:0004857 enzyme inhibitor activity; GO:0005080 protein kinase C binding; GO:0005488 binding; GO:0005496 steroid binding; GO:0005501 retinoid binding; GO:0005504 fatty acid binding; GO:0005515 protein binding; GO:0008194 UDP-glycosyltransferase activity; GO:0008289 lipid binding; GO:0015020 glucuronosyltransferase activity; GO:0016…			GC	KOG1192	UDP-glucuronosyl and UDP-glucosyl transferase	WP1251 Metapathway biotransformation;WP1264 Estrogen metabolism	http://www.wikipathways.org/instance/WP1251_r94721;http://www.wikipathways.org/instance/WP1264_r106845		R-MMU-1430728 Metabolism;R-MMU-156580 Phase II - Conjugation of compounds;R-MMU-156588 Glucuronidation;R-MMU-211859 Biological oxidations;R-MMU-9748784 Drug ADME;R-MMU-9749641 Aspirin ADME;R-MMU-9753281 Paracetamol ADME	https://reactome.org/PathwayBrowser/#/R-MMU-1430728;https://reactome.org/PathwayBrowser/#/R-MMU-156580;https://reactome.org/PathwayBrowser/#/R-MMU-156588;https://reactome.org/PathwayBrowser/#/R-MMU-211859;https://reactome.org/PathwayBrowser/#/R-MMU-9748784;https://reactome.org/PathwayBrowser/#/R-MMU-9749641;https://reactome.org/PathwayBrowser/#/R-MMU-9753281
P42337	Phosphatidylinositol 4,5-bisphosphate 3-kinase catalytic subunit alpha isoform OS=Mus musculus OX=10090 GN=Pik3ca PE=1 SV=2	Pik3ca	0.538216	Down	124.41	6.8	5	5	5	34737	18696	1.30021	0.699792	cytoplasm	K00922	PIK3CA_B_D; phosphatidylinositol-4,5-bisphosphate 3-kinase catalytic subunit alpha/beta/delta [EC:2.7.1.153]	mmu04218 Cellular senescence; mmu01100 Metabolic pathways; mmu04510 Focal adhesion; mmu05142 Chagas disease; mmu05135 Yersinia infection; mmu05213 Endometrial cancer; mmu05160 Hepatitis C; mmu05205 Proteoglycans in cancer; mmu04211 Longevity regulating pathway; mmu05215 Prostate cancer; mmu05163 Human cytomegalovirus infection; mmu04917 Prolactin signaling pathway; mmu04910 Insulin signaling path…	GO:0000003 reproduction; GO:0000902 cell morphogenesis; GO:0000904 cell morphogenesis involved in differentiation; GO:0001101 response to acid chemical; GO:0001525 angiogenesis; GO:0001568 blood vessel development; GO:0001667 ameboidal-type cell migration; GO:0001678 cellular glucose homeostasis; GO:0001775 cell activation; GO:0001776 leukocyte homeostasis; GO:0001782 B cell homeostasis; GO:00018…	GO:0005622 intracellular anatomical structure; GO:0005634 nucleus; GO:0005730 nucleolus; GO:0005737 cytoplasm; GO:0005829 cytosol; GO:0005886 plasma membrane; GO:0005903 brush border; GO:0005929 cilium; GO:0005942 phosphatidylinositol 3-kinase complex; GO:0005943 phosphatidylinositol 3-kinase complex, class IA; GO:0016020 membrane; GO:0019898 extrinsic component of membrane; GO:0030027 lamellipod…	GO:0003824 catalytic activity; GO:0005488 binding; GO:0005515 protein binding; GO:0008047 enzyme activator activity; GO:0016301 kinase activity; GO:0016303 1-phosphatidylinositol-3-kinase activity; GO:0016307 phosphatidylinositol phosphate kinase activity; GO:0016740 transferase activity; GO:0016772 transferase activity, transferring phosphorus-containing groups; GO:0016773 phosphotransferase act…	PF00794; PF00792	PF00794 PI3-kinase family, ras-binding domain; PF00792 Phosphoinositide 3-kinase C2	T	KOG0904	Phosphatidylinositol 3-kinase catalytic subunit (p110)	WP572 EGFR1 signaling pathway;WP523 Regulation of actin cytoskeleton;WP3626 Microglia pathogen phagocytosis pathway;WP373 IL-3 signaling pathway;WP1245 Transcriptional activation by Nfe2l2 in response to phytochemicals;WP5128 Fibrin complement receptor 3 signaling pathway;WP298 G13 signaling pathway;WP1560 MicroRNAs in cardiomyocyte hypertrophy;WP85 Focal adhesion;WP450 IL-2 signaling pathway;WP2…	http://www.wikipathways.org/instance/WP572_r117874;http://www.wikipathways.org/instance/WP523_r120790;http://www.wikipathways.org/instance/WP3626_r116838;http://www.wikipathways.org/instance/WP373_r117904;http://www.wikipathways.org/instance/WP1245_r116708;http://www.wikipathways.org/instance/WP5128_r120386;http://www.wikipathways.org/instance/WP298_r116836;http://www.wikipathways.org/instance/WP…		R-MMU-109582 Hemostasis;R-MMU-109704 PI3K Cascade;R-MMU-112399 IRS-mediated signalling;R-MMU-114604 GPVI-mediated activation cascade;R-MMU-1227986 Signaling by ERBB2;R-MMU-1236394 Signaling by ERBB4;R-MMU-1250342 PI3K events in ERBB4 signaling;R-MMU-1257604 PIP3 activates AKT signaling;R-MMU-1266738 Developmental Biology;R-MMU-1280215 Cytokine Signaling in Immune system;R-MMU-1280218 Adaptive Imm…		HALLMARK COMPLEMENT	http://www.gsea-msigdb.org/gsea/msigdb/mouse/geneset/HALLMARK_COMPLEMENT
Q7TMW6	Cytosolic iron-sulfur assembly component 3 OS=Mus musculus OX=10090 GN=Ciao3 PE=1 SV=2	Ciao3	0.518132	Down	53.107	13.7	3	3	3	83801	43420	1.31741	0.682592	cytoplasm				GO:0001525 angiogenesis; GO:0001568 blood vessel development; GO:0001666 response to hypoxia; GO:0001944 vasculature development; GO:0002040 sprouting angiogenesis; GO:0002244 hematopoietic progenitor cell differentiation; GO:0002376 immune system process; GO:0002520 immune system development; GO:0006790 sulfur compound metabolic process; GO:0006950 response to stress; GO:0007275 multicellular or…	GO:0005622 intracellular anatomical structure; GO:0005737 cytoplasm; GO:0005829 cytosol; GO:0032991 protein-containing complex; GO:0097361 CIA complex;	GO:0003824 catalytic activity; GO:0003954 NADH dehydrogenase activity; GO:0005488 binding; GO:0016491 oxidoreductase activity; GO:0016651 oxidoreductase activity, acting on NAD(P)H; GO:0051536 iron-sulfur cluster binding; GO:0051540 metal cluster binding;	PF02906; PF02256	PF02906 Iron only hydrogenase large subunit, C-terminal domain; PF02256 Iron hydrogenase small subunit	Y	KOG2439	Nuclear architecture related protein
Q9D6Z0	Alpha-ketoglutarate-dependent dioxygenase alkB homolog 7, mitochondrial OS=Mus musculus OX=10090 GN=Alkbh7 PE=1 SV=1	Alkbh7	0.471102	Down	24.97	29.9	4	4	4	57270	26980	1.35953	0.640475	mitochondria	K10769			GO:0006082 organic acid metabolic process; GO:0006629 lipid metabolic process; GO:0006631 fatty acid metabolic process; GO:0006810 transport; GO:0006839 mitochondrial transport; GO:0006950 response to stress; GO:0006974 cellular response to DNA damage stimulus; GO:0006996 organelle organization; GO:0007005 mitochondrion organization; GO:0007006 mitochondrial membrane organization; GO:0008152 meta…	GO:0005622 intracellular anatomical structure; GO:0005737 cytoplasm; GO:0005739 mitochondrion; GO:0005759 mitochondrial matrix; GO:0031974 membrane-enclosed lumen; GO:0043226 organelle; GO:0043227 membrane-bounded organelle; GO:0043229 intracellular organelle; GO:0043231 intracellular membrane-bounded organelle; GO:0043233 organelle lumen; GO:0070013 intracellular organelle lumen;				S	KOG4176	Uncharacterized conserved protein
Q00898	Alpha-1-antitrypsin 1-5 OS=Mus musculus OX=10090 GN=Serpina1e PE=1 SV=1	Serpina1e	0.185846	Down	45.891	33.4	11	5	5	724200	134590	1.68656	0.313441	extracellular	K03984	SERPINA1; alpha-1-antitrypsin	mmu04610 Complement and coagulation cascades	GO:0001101 response to acid chemical; GO:0001666 response to hypoxia; GO:0001701 in utero embryonic development; GO:0001775 cell activation; GO:0002237 response to molecule of bacterial origin; GO:0002252 immune effector process; GO:0002263 cell activation involved in immune response; GO:0002274 myeloid leukocyte activation; GO:0002275 myeloid cell activation involved in immune response; GO:00022…	GO:0005576 extracellular region; GO:0005615 extracellular space; GO:0005622 intracellular anatomical structure; GO:0005737 cytoplasm; GO:0005783 endoplasmic reticulum; GO:0005788 endoplasmic reticulum lumen; GO:0005793 endoplasmic reticulum-Golgi intermediate compartment; GO:0005794 Golgi apparatus; GO:0005798 Golgi-associated vesicle; GO:0012505 endomembrane system; GO:0016020 membrane; GO:00301…	GO:0002020 protease binding; GO:0004857 enzyme inhibitor activity; GO:0004866 endopeptidase inhibitor activity; GO:0004867 serine-type endopeptidase inhibitor activity; GO:0005488 binding; GO:0005515 protein binding; GO:0019899 enzyme binding; GO:0030234 enzyme regulator activity; GO:0030414 peptidase inhibitor activity; GO:0042802 identical protein binding; GO:0061134 peptidase regulator activit…	PF00079	PF00079 Serpin (serine protease inhibitor)	V	KOG2392	Serpin
A2TJV2	Paralemmin-3 OS=Mus musculus OX=10090 GN=Palm3 PE=1 SV=1	Palm3	0.168153	Down	78.787	4.9	2	2	2	318430	53545	1.7121	0.287896	nucleus				GO:0001959 regulation of cytokine-mediated signaling pathway; GO:0001960 negative regulation of cytokine-mediated signaling pathway; GO:0002237 response to molecule of bacterial origin; GO:0007154 cell communication; GO:0007165 signal transduction; GO:0007166 cell surface receptor signaling pathway; GO:0008063 Toll signaling pathway; GO:0009605 response to external stimulus; GO:0009607 response t…
Q3UZ09	Complement C1r subcomponent-like protein OS=Mus musculus OX=10090 GN=C1rl PE=1 SV=1	C1rl	0.0606699	Down	53.435	5.8	2	2	2	478590	29036	1.8856	0.114399	cytoplasm,nucleus	K24791				GO:0005576 extracellular region; GO:0005615 extracellular space;		PF00431; PF00089	PF00431 CUB domain; PF00089 Trypsin	E	KOG3627	Trypsin
A2BDX3	Adenylyltransferase and sulfurtransferase MOCS3 OS=Mus musculus OX=10090 GN=Mocs3 PE=1 SV=1	Mocs3	0.0432633	Down	49.374	6.3	2	2	2	599400	25932	1.91706	0.0829383	cytoplasm	K11996	MOCS3; adenylyltransferase and sulfurtransferase [EC:2.7.7.80 2.8.1.11]	mmu04122 Sulfur relay system	GO:0002097 tRNA wobble base modification; GO:0002098 tRNA wobble uridine modification; GO:0002143 tRNA wobble position uridine thiolation; GO:0006139 nucleobase-containing compound metabolic process; GO:0006163 purine nucleotide metabolic process; GO:0006396 RNA processing; GO:0006399 tRNA metabolic process; GO:0006400 tRNA modification; GO:0006464 cellular protein modification process; GO:000672…	GO:0005622 intracellular anatomical structure; GO:0005737 cytoplasm; GO:0005829 cytosol; GO:0019008 molybdopterin synthase complex; GO:0032991 protein-containing complex;	GO:0003824 catalytic activity; GO:0004792 thiosulfate sulfurtransferase activity; GO:0008641 ubiquitin-like modifier activating enzyme activity; GO:0016740 transferase activity; GO:0016772 transferase activity, transferring phosphorus-containing groups; GO:0016779 nucleotidyltransferase activity; GO:0016782 transferase activity, transferring sulphur-containing groups; GO:0016783 sulfurtransferase…	PF00899; PF00581	PF00899 ThiF family; PF00581 Rhodanese-like domain	H	KOG2017	Molybdopterin synthase sulfurylase				R-MMU-1430728 Metabolism;R-MMU-196849 Metabolism of water-soluble vitamins and cofactors;R-MMU-196854 Metabolism of vitamins and cofactors;R-MMU-947581 Molybdenum cofactor biosynthesis	https://reactome.org/PathwayBrowser/#/R-MMU-1430728;https://reactome.org/PathwayBrowser/#/R-MMU-196849;https://reactome.org/PathwayBrowser/#/R-MMU-196854;https://reactome.org/PathwayBrowser/#/R-MMU-947581
