# Supplementary material for: PFOS Disrupts Oocyte Maturation and Early Embryonic Development via Ovarian FOXK1 O‐GlcNAcylation in Mice
Source: Adv Sci (Weinh). 2025 Dec 12;13(12):e14857. doi: 10.1002/advs.202514857 (PMC12948240; doi:10.1002/advs.202514857)
Supplement: Supplementary file 3 — Supplemental Table2 [file ADVS-13-e14857-s003.xlsx]

## Sheet: Diff_distribution
Compared sample name	Type	Up-regulated	Down-regulated
PFOS/DMSO	Site	7	3
	Protein	7	2

## Sheet: PFOSvsDMSO
Protein accession	Position	Amino acid	PFOS/DMSO Ratio	Regulated Type	Protein description	Gene name	Localization probability	PEP	Score	Charge	Modified sequence	Mass error [ppm]	Intensity DMSO	Intensity PFOS	DMSO	PFOS	Subcellular localization	KEGG KO No.	KEGG Gene	KEGG pathway	Biological Process	Cellular Component	Molecular Function	Pfam ID	Domain description	KOG category	KOG NO.	KOG description	WikiPathways	externalDetailsURL	Is_TF	Reactome pathway	Reactome link	HallMark	msigdbURL
O70400	94	T	2.01284	Up	PDZ and LIM domain protein 1 OS=Mus musculus OX=10090 GN=Pdlim1 PE=1 SV=4	Pdlim1	0.867979	0.00163817	72.327	3	IWS(0.132)PLVT(0.868)EEGKR	-2.5326	5497.7	10827	0.66627	1.3411	cytoplasm,nucleus	K23353			GO:0001666 response to hypoxia; GO:0006355 regulation of transcription, DNA-templated; GO:0006950 response to stress; GO:0009628 response to abiotic stimulus; GO:0009889 regulation of biosynthetic process; GO:0009891 positive regulation of biosynthetic process; GO:0009893 positive regulation of metabolic process; GO:0010468 regulation of gene expression; GO:0010556 regulation of macromolecule bio…	GO:0005622 intracellular anatomical structure; GO:0005667 transcription regulator complex; GO:0032991 protein-containing complex;	GO:0003712 transcription coregulator activity; GO:0003713 transcription coactivator activity; GO:0140110 transcription regulator activity;	PF00595; PF00412	PF00595 PDZ domain; PF00412 LIM domain	TZ	KOG1703	Adaptor protein Enigma and related PDZ-LIM proteins						HALLMARK REACTIVE OXIGEN SPECIES PATHWAY	http://www.gsea-msigdb.org/gsea/msigdb/mouse/geneset/HALLMARK_REACTIVE_OXIGEN_SPECIES_PATHWAY
P42128	573	T	1.6275	Up	Forkhead box protein K1 OS=Mus musculus OX=10090 GN=Foxk1 PE=1 SV=2	Foxk1	0.941506	9.5438e-16	79.416	4	VIQT(0.942)VAS(0.048)QMAPGVPGHT(0.061)VT(0.089)ILQPAT(0.532)PVT(0.328)IGQHHLPVR	2.4901	503970	846880	0.758283	1.23411	nucleus	K09404			GO:0001558 regulation of cell growth; GO:0002252 immune effector process; GO:0002376 immune system process; GO:0006139 nucleobase-containing compound metabolic process; GO:0006351 transcription, DNA-templated; GO:0006355 regulation of transcription, DNA-templated; GO:0006357 regulation of transcription by RNA polymerase II; GO:0006366 transcription by RNA polymerase II; GO:0006464 cellular protei…	GO:0005622 intracellular anatomical structure; GO:0005634 nucleus; GO:0005654 nucleoplasm; GO:0031974 membrane-enclosed lumen; GO:0031981 nuclear lumen; GO:0043226 organelle; GO:0043227 membrane-bounded organelle; GO:0043229 intracellular organelle; GO:0043231 intracellular membrane-bounded organelle; GO:0043233 organelle lumen; GO:0070013 intracellular organelle lumen;	GO:0000287 magnesium ion binding; GO:0000976 transcription cis-regulatory region binding; GO:0000977 RNA polymerase II transcription regulatory region sequence-specific DNA binding; GO:0000978 RNA polymerase II cis-regulatory region sequence-specific DNA binding; GO:0000981 DNA-binding transcription factor activity, RNA polymerase II-specific; GO:0000987 cis-regulatory region sequence-specific DN…	PF00250	PF00250 Forkhead domain	K	KOG2294	Transcription factor of the Forkhead/HNF3 family			Transcription factor	R-MMU-392499 Metabolism of proteins;R-MMU-5688426 Deubiquitination;R-MMU-5689603 UCH proteinases;R-MMU-597592 Post-translational protein modification	https://reactome.org/PathwayBrowser/#/R-MMU-392499;https://reactome.org/PathwayBrowser/#/R-MMU-5688426;https://reactome.org/PathwayBrowser/#/R-MMU-5689603;https://reactome.org/PathwayBrowser/#/R-MMU-597592
Q61191	1247	T	2.12892	Up	Host cell factor 1 OS=Mus musculus OX=10090 GN=Hcfc1 PE=1 SV=2	Hcfc1	0.867533	5.31647e-10	202.51	3	QPETYHTYT(0.002)T(0.006)NT(0.069)PT(0.29)T(0.765)T(0.868)R	0.26506	727980	1537100	0.640149	1.36283	nucleus	K14966	HCFC; host cell factor	mmu05168 Herpes simplex virus 1 infection	GO:0000122 negative regulation of transcription by RNA polymerase II; GO:0002119 nematode larval development; GO:0002164 larval development; GO:0006139 nucleobase-containing compound metabolic process; GO:0006325 chromatin organization; GO:0006338 chromatin remodeling; GO:0006351 transcription, DNA-templated; GO:0006355 regulation of transcription, DNA-templated; GO:0006357 regulation of transcri…	GO:0000123 histone acetyltransferase complex; GO:0005622 intracellular anatomical structure; GO:0005634 nucleus; GO:0005654 nucleoplasm; GO:0005737 cytoplasm; GO:0005829 cytosol; GO:0005886 plasma membrane; GO:0016020 membrane; GO:0030424 axon; GO:0030425 dendrite; GO:0031248 protein acetyltransferase complex; GO:0031974 membrane-enclosed lumen; GO:0031981 nuclear lumen; GO:0032991 protein-contai…	GO:0000981 DNA-binding transcription factor activity, RNA polymerase II-specific; GO:0001228 DNA-binding transcription activator activity, RNA polymerase II-specific; GO:0003682 chromatin binding; GO:0003700 DNA-binding transcription factor activity; GO:0003712 transcription coregulator activity; GO:0003713 transcription coactivator activity; GO:0005488 binding; GO:0005515 protein binding; GO:000…			DK	KOG4152	Host cell transcription factor HCFC1	WP1263 Mitochondrial gene expression;WP1763 Mechanisms associated with pluripotency	http://www.wikipathways.org/instance/WP1263_r117918;http://www.wikipathways.org/instance/WP1763_r120787	Transcription factor	R-MMU-3214847 HATs acetylate histones;R-MMU-3247509 Chromatin modifying enzymes;R-MMU-392499 Metabolism of proteins;R-MMU-4839726 Chromatin organization;R-MMU-5688426 Deubiquitination;R-MMU-5689603 UCH proteinases;R-MMU-597592 Post-translational protein modification	https://reactome.org/PathwayBrowser/#/R-MMU-3214847;https://reactome.org/PathwayBrowser/#/R-MMU-3247509;https://reactome.org/PathwayBrowser/#/R-MMU-392499;https://reactome.org/PathwayBrowser/#/R-MMU-4839726;https://reactome.org/PathwayBrowser/#/R-MMU-5688426;https://reactome.org/PathwayBrowser/#/R-MMU-5689603;https://reactome.org/PathwayBrowser/#/R-MMU-597592
Q8K0L9	309	T	0.589345	Down	Zinc finger and BTB domain-containing protein 20 OS=Mus musculus OX=10090 GN=Zbtb20 PE=1 SV=1	Zbtb20	0.728193	0.000262832	115.79	2	YLS(0.001)T(0.002)T(0.005)PET(0.264)T(0.728)HCR	-2.1461	1566.8	931.81	1.25986	0.742491	nucleus	K10501			GO:0000122 negative regulation of transcription by RNA polymerase II; GO:0001817 regulation of cytokine production; GO:0001819 positive regulation of cytokine production; GO:0006355 regulation of transcription, DNA-templated; GO:0006357 regulation of transcription by RNA polymerase II; GO:0009889 regulation of biosynthetic process; GO:0009890 negative regulation of biosynthetic process; GO:000989…	GO:0005622 intracellular anatomical structure; GO:0005634 nucleus; GO:0005654 nucleoplasm; GO:0016604 nuclear body; GO:0031974 membrane-enclosed lumen; GO:0031981 nuclear lumen; GO:0043226 organelle; GO:0043227 membrane-bounded organelle; GO:0043229 intracellular organelle; GO:0043231 intracellular membrane-bounded organelle; GO:0043233 organelle lumen; GO:0070013 intracellular organelle lumen;	GO:0000981 DNA-binding transcription factor activity, RNA polymerase II-specific; GO:0001227 DNA-binding transcription repressor activity, RNA polymerase II-specific; GO:0003676 nucleic acid binding; GO:0003677 DNA binding; GO:0003700 DNA-binding transcription factor activity; GO:0005488 binding; GO:0097159 organic cyclic compound binding; GO:0140110 transcription regulator activity; GO:1901363 h…	PF00651; PF00096	PF00651 BTB/POZ domain; PF00096 Zinc finger, C2H2 type	R	KOG1721	FOG: Zn-finger			Transcription factor
Q9WU42	2103	T	1.54388	Up	Nuclear receptor corepressor 2 OS=Mus musculus OX=10090 GN=Ncor2 PE=1 SV=3	Ncor2	0.986019	4.95912e-07	131.67	3	VVT(0.001)LAQHIS(0.002)EVIT(0.011)QDYT(0.986)R	-1.362	97795	152150	0.785555	1.2128	nucleus	K06065	NCOR2; nuclear receptor co-repressor 2	mmu04330 Notch signaling pathway; mmu05169 Epstein-Barr virus infection	GO:0000122 negative regulation of transcription by RNA polymerase II; GO:0000226 microtubule cytoskeleton organization; GO:0001701 in utero embryonic development; GO:0001775 cell activation; GO:0001932 regulation of protein phosphorylation; GO:0001933 negative regulation of protein phosphorylation; GO:0002155 regulation of thyroid hormone mediated signaling pathway; GO:0002262 myeloid cell homeos…	GO:0000118 histone deacetylase complex; GO:0000228 nuclear chromosome; GO:0000785 chromatin; GO:0005622 intracellular anatomical structure; GO:0005634 nucleus; GO:0005654 nucleoplasm; GO:0005667 transcription regulator complex; GO:0005694 chromosome; GO:0005737 cytoplasm; GO:0005819 spindle; GO:0005829 cytosol; GO:0005856 cytoskeleton; GO:0005874 microtubule; GO:0005876 spindle microtubule; GO:00…	GO:0000981 DNA-binding transcription factor activity, RNA polymerase II-specific; GO:0001067 transcription regulatory region nucleic acid binding; GO:0003676 nucleic acid binding; GO:0003677 DNA binding; GO:0003682 chromatin binding; GO:0003700 DNA-binding transcription factor activity; GO:0003712 transcription coregulator activity; GO:0003714 transcription corepressor activity; GO:0005102 signal…	PF00249	PF00249 Myb-like DNA-binding domain	K	KOG1878	Nuclear receptor coregulator SMRT/SMRTER, contains Myb-like domains	WP265 Delta-Notch signaling pathway;WP447 Adipogenesis genes;WP29 Notch signaling pathway	http://www.wikipathways.org/instance/WP265_r117870;http://www.wikipathways.org/instance/WP447_r87026;http://www.wikipathways.org/instance/WP29_r122790	Transcription factor	R-MMU-1266738 Developmental Biology;R-MMU-1430728 Metabolism;R-MMU-162582 Signal Transduction;R-MMU-170834 Signaling by TGF-beta Receptor Complex;R-MMU-212436 Generic Transcription Pathway;R-MMU-2173793 Transcriptional activity of SMAD2/SMAD3:SMAD4 heterotrimer;R-MMU-2173795 Downregulation of SMAD2/3:SMAD4 transcriptional activity;R-MMU-2262752 Cellular responses to stress;R-MMU-350054 Notch-HLH …	https://reactome.org/PathwayBrowser/#/R-MMU-1266738;https://reactome.org/PathwayBrowser/#/R-MMU-1430728;https://reactome.org/PathwayBrowser/#/R-MMU-162582;https://reactome.org/PathwayBrowser/#/R-MMU-170834;https://reactome.org/PathwayBrowser/#/R-MMU-212436;https://reactome.org/PathwayBrowser/#/R-MMU-2173793;https://reactome.org/PathwayBrowser/#/R-MMU-2173795;https://reactome.org/PathwayBrowser/#/…	HALLMARK WNT BETA CATENIN SIGNALING;HALLMARK TGF BETA SIGNALING;HALLMARK ESTROGEN RESPONSE EARLY;HALLMARK ESTROGEN RESPONSE LATE	http://www.gsea-msigdb.org/gsea/msigdb/mouse/geneset/HALLMARK_WNT_BETA_CATENIN_SIGNALING;http://www.gsea-msigdb.org/gsea/msigdb/mouse/geneset/HALLMARK_TGF_BETA_SIGNALING;http://www.gsea-msigdb.org/gsea/msigdb/mouse/geneset/HALLMARK_ESTROGEN_RESPONSE_EARLY;http://www.gsea-msigdb.org/gsea/msigdb/mouse/geneset/HALLMARK_ESTROGEN_RESPONSE_LATE
O89023	444	S	1.69999	Up	Tripeptidyl-peptidase 1 OS=Mus musculus OX=10090 GN=Tpp1 PE=1 SV=2	Tpp1	0.999147	0.0107339	61.319	3	S(0.123)S(0.15)S(0.185)HLPPS(0.241)S(0.302)YFNAS(0.999)GR	2.814	118670	186990	0.748102	1.27177	extracellular	K01279	TPP1; tripeptidyl-peptidase I [EC:3.4.14.9]	mmu04142 Lysosome	GO:0001894 tissue homeostasis; GO:0003008 system process; GO:0006508 proteolysis; GO:0006518 peptide metabolic process; GO:0006629 lipid metabolic process; GO:0006807 nitrogen compound metabolic process; GO:0006950 response to stress; GO:0006986 response to unfolded protein; GO:0006996 organelle organization; GO:0007033 vacuole organization; GO:0007040 lysosome organization; GO:0007154 cell commu…	GO:0000323 lytic vacuole; GO:0005622 intracellular anatomical structure; GO:0005737 cytoplasm; GO:0005764 lysosome; GO:0005773 vacuole; GO:0005775 vacuolar lumen; GO:0031974 membrane-enclosed lumen; GO:0043202 lysosomal lumen; GO:0043226 organelle; GO:0043227 membrane-bounded organelle; GO:0043229 intracellular organelle; GO:0043231 intracellular membrane-bounded organelle; GO:0043233 organelle l…	GO:0003824 catalytic activity; GO:0004175 endopeptidase activity; GO:0005488 binding; GO:0008233 peptidase activity; GO:0008236 serine-type peptidase activity; GO:0008238 exopeptidase activity; GO:0008240 tripeptidyl-peptidase activity; GO:0016787 hydrolase activity; GO:0017171 serine hydrolase activity; GO:0033218 amide binding; GO:0042277 peptide binding; GO:0140096 catalytic activity, acting o…	PF09286	PF09286 Pro-kumamolisin, activation domain
Q61191	622	S	0.0766673	Down	Host cell factor 1 OS=Mus musculus OX=10090 GN=Hcfc1 PE=1 SV=2	Hcfc1	0.718298	1.27312e-07	73.254	3	T(0.014)AAAQVGT(0.024)S(0.061)VS(0.718)S(0.585)AANT(0.4)S(0.4)T(0.399)RPIIT(0.397)VHK	-0.69515	114070	8673.7	1.85105	0.141915	nucleus	K14966	HCFC; host cell factor	mmu05168 Herpes simplex virus 1 infection	GO:0000122 negative regulation of transcription by RNA polymerase II; GO:0002119 nematode larval development; GO:0002164 larval development; GO:0006139 nucleobase-containing compound metabolic process; GO:0006325 chromatin organization; GO:0006338 chromatin remodeling; GO:0006351 transcription, DNA-templated; GO:0006355 regulation of transcription, DNA-templated; GO:0006357 regulation of transcri…	GO:0000123 histone acetyltransferase complex; GO:0005622 intracellular anatomical structure; GO:0005634 nucleus; GO:0005654 nucleoplasm; GO:0005737 cytoplasm; GO:0005829 cytosol; GO:0005886 plasma membrane; GO:0016020 membrane; GO:0030424 axon; GO:0030425 dendrite; GO:0031248 protein acetyltransferase complex; GO:0031974 membrane-enclosed lumen; GO:0031981 nuclear lumen; GO:0032991 protein-contai…	GO:0000981 DNA-binding transcription factor activity, RNA polymerase II-specific; GO:0001228 DNA-binding transcription activator activity, RNA polymerase II-specific; GO:0003682 chromatin binding; GO:0003700 DNA-binding transcription factor activity; GO:0003712 transcription coregulator activity; GO:0003713 transcription coactivator activity; GO:0005488 binding; GO:0005515 protein binding; GO:000…			DK	KOG4152	Host cell transcription factor HCFC1	WP1263 Mitochondrial gene expression;WP1763 Mechanisms associated with pluripotency	http://www.wikipathways.org/instance/WP1263_r117918;http://www.wikipathways.org/instance/WP1763_r120787	Transcription factor	R-MMU-3214847 HATs acetylate histones;R-MMU-3247509 Chromatin modifying enzymes;R-MMU-392499 Metabolism of proteins;R-MMU-4839726 Chromatin organization;R-MMU-5688426 Deubiquitination;R-MMU-5689603 UCH proteinases;R-MMU-597592 Post-translational protein modification	https://reactome.org/PathwayBrowser/#/R-MMU-3214847;https://reactome.org/PathwayBrowser/#/R-MMU-3247509;https://reactome.org/PathwayBrowser/#/R-MMU-392499;https://reactome.org/PathwayBrowser/#/R-MMU-4839726;https://reactome.org/PathwayBrowser/#/R-MMU-5688426;https://reactome.org/PathwayBrowser/#/R-MMU-5689603;https://reactome.org/PathwayBrowser/#/R-MMU-597592
Q61191	623	S	0.0766673	Down	Host cell factor 1 OS=Mus musculus OX=10090 GN=Hcfc1 PE=1 SV=2	Hcfc1	0.585385	1.27312e-07	90.806	3	T(0.014)AAAQVGT(0.024)S(0.061)VS(0.718)S(0.585)AANT(0.4)S(0.4)T(0.399)RPIIT(0.397)VHK	-0.69515	114070	8673.7	1.85105	0.141915	nucleus	K14966	HCFC; host cell factor	mmu05168 Herpes simplex virus 1 infection	GO:0000122 negative regulation of transcription by RNA polymerase II; GO:0002119 nematode larval development; GO:0002164 larval development; GO:0006139 nucleobase-containing compound metabolic process; GO:0006325 chromatin organization; GO:0006338 chromatin remodeling; GO:0006351 transcription, DNA-templated; GO:0006355 regulation of transcription, DNA-templated; GO:0006357 regulation of transcri…	GO:0000123 histone acetyltransferase complex; GO:0005622 intracellular anatomical structure; GO:0005634 nucleus; GO:0005654 nucleoplasm; GO:0005737 cytoplasm; GO:0005829 cytosol; GO:0005886 plasma membrane; GO:0016020 membrane; GO:0030424 axon; GO:0030425 dendrite; GO:0031248 protein acetyltransferase complex; GO:0031974 membrane-enclosed lumen; GO:0031981 nuclear lumen; GO:0032991 protein-contai…	GO:0000981 DNA-binding transcription factor activity, RNA polymerase II-specific; GO:0001228 DNA-binding transcription activator activity, RNA polymerase II-specific; GO:0003682 chromatin binding; GO:0003700 DNA-binding transcription factor activity; GO:0003712 transcription coregulator activity; GO:0003713 transcription coactivator activity; GO:0005488 binding; GO:0005515 protein binding; GO:000…			DK	KOG4152	Host cell transcription factor HCFC1	WP1263 Mitochondrial gene expression;WP1763 Mechanisms associated with pluripotency	http://www.wikipathways.org/instance/WP1263_r117918;http://www.wikipathways.org/instance/WP1763_r120787	Transcription factor	R-MMU-3214847 HATs acetylate histones;R-MMU-3247509 Chromatin modifying enzymes;R-MMU-392499 Metabolism of proteins;R-MMU-4839726 Chromatin organization;R-MMU-5688426 Deubiquitination;R-MMU-5689603 UCH proteinases;R-MMU-597592 Post-translational protein modification	https://reactome.org/PathwayBrowser/#/R-MMU-3214847;https://reactome.org/PathwayBrowser/#/R-MMU-3247509;https://reactome.org/PathwayBrowser/#/R-MMU-392499;https://reactome.org/PathwayBrowser/#/R-MMU-4839726;https://reactome.org/PathwayBrowser/#/R-MMU-5688426;https://reactome.org/PathwayBrowser/#/R-MMU-5689603;https://reactome.org/PathwayBrowser/#/R-MMU-597592
Q8K0L9	472	S	1.74019	Up	Zinc finger and BTB domain-containing protein 20 OS=Mus musculus OX=10090 GN=Zbtb20 PE=1 SV=1	Zbtb20	0.631381	2.31494e-12	137.74	3	GVLQQPS(0.202)VNT(0.409)S(0.224)IGQPLPS(0.631)T(0.533)QLYLR	0.15778	208700	366490	0.728984	1.26857	nucleus	K10501			GO:0000122 negative regulation of transcription by RNA polymerase II; GO:0001817 regulation of cytokine production; GO:0001819 positive regulation of cytokine production; GO:0006355 regulation of transcription, DNA-templated; GO:0006357 regulation of transcription by RNA polymerase II; GO:0009889 regulation of biosynthetic process; GO:0009890 negative regulation of biosynthetic process; GO:000989…	GO:0005622 intracellular anatomical structure; GO:0005634 nucleus; GO:0005654 nucleoplasm; GO:0016604 nuclear body; GO:0031974 membrane-enclosed lumen; GO:0031981 nuclear lumen; GO:0043226 organelle; GO:0043227 membrane-bounded organelle; GO:0043229 intracellular organelle; GO:0043231 intracellular membrane-bounded organelle; GO:0043233 organelle lumen; GO:0070013 intracellular organelle lumen;	GO:0000981 DNA-binding transcription factor activity, RNA polymerase II-specific; GO:0001227 DNA-binding transcription repressor activity, RNA polymerase II-specific; GO:0003676 nucleic acid binding; GO:0003677 DNA binding; GO:0003700 DNA-binding transcription factor activity; GO:0005488 binding; GO:0097159 organic cyclic compound binding; GO:0140110 transcription regulator activity; GO:1901363 h…	PF00651; PF00096	PF00651 BTB/POZ domain; PF00096 Zinc finger, C2H2 type	R	KOG1721	FOG: Zn-finger			Transcription factor
Q9DBR7	578	S	3.16912	Up	Protein phosphatase 1 regulatory subunit 12A OS=Mus musculus OX=10090 GN=Ppp1r12a PE=1 SV=2	Ppp1r12a	0.953179	1.24024e-28	183.7	3	RQDDLIS(0.087)CS(0.12)VPS(0.198)T(0.114)T(0.135)S(0.172)T(0.215)PT(0.078)VT(0.928)S(0.953)AAGLQR	2.9232	1203700	3859000	0.47828	1.51573	nucleus	K06270	PPP1R12A; protein phosphatase 1 regulatory subunit 12A	mmu04270 Vascular smooth muscle contraction; mmu04024 cAMP signaling pathway; mmu04810 Regulation of actin cytoskeleton; mmu04510 Focal adhesion; mmu04921 Oxytocin signaling pathway; mmu05205 Proteoglycans in cancer; mmu04022 cGMP-PKG signaling pathway; mmu04611 Platelet activation	GO:0000226 microtubule cytoskeleton organization; GO:0000278 mitotic cell cycle; GO:0000902 cell morphogenesis; GO:0000904 cell morphogenesis involved in differentiation; GO:0001889 liver development; GO:0002009 morphogenesis of an epithelium; GO:0003002 regionalization; GO:0003401 axis elongation; GO:0006355 regulation of transcription, DNA-templated; GO:0006357 regulation of transcription by RN…	GO:0000775 chromosome, centromeric region; GO:0000776 kinetochore; GO:0005622 intracellular anatomical structure; GO:0005634 nucleus; GO:0005654 nucleoplasm; GO:0005694 chromosome; GO:0005737 cytoplasm; GO:0005813 centrosome; GO:0005815 microtubule organizing center; GO:0005829 cytosol; GO:0005856 cytoskeleton; GO:0008287 protein serine/threonine phosphatase complex; GO:0015629 actin cytoskeleton…	GO:0003824 catalytic activity; GO:0004721 phosphoprotein phosphatase activity; GO:0004857 enzyme inhibitor activity; GO:0005488 binding; GO:0005515 protein binding; GO:0016787 hydrolase activity; GO:0016788 hydrolase activity, acting on ester bonds; GO:0016791 phosphatase activity; GO:0019208 phosphatase regulator activity; GO:0019899 enzyme binding; GO:0019900 kinase binding; GO:0019901 protein …			OT	KOG0505	Myosin phosphatase, regulatory subunit	WP523 Regulation of actin cytoskeleton;WP85 Focal adhesion	http://www.wikipathways.org/instance/WP523_r120790;http://www.wikipathways.org/instance/WP85_r116710		R-MMU-162582 Signal Transduction;R-MMU-1640170 Cell Cycle;R-MMU-194315 Signaling by Rho GTPases;R-MMU-195258 RHO GTPase Effectors;R-MMU-2565942 Regulation of PLK1 Activity at G2/M Transition;R-MMU-453274 Mitotic G2-G2/M phases;R-MMU-5625740 RHO GTPases activate PKNs;R-MMU-5627123 RHO GTPases activate PAKs;R-MMU-69275 G2/M Transition;R-MMU-69278 Cell Cycle, Mitotic;R-MMU-9716542 Signaling by Rho G…	https://reactome.org/PathwayBrowser/#/R-MMU-162582;https://reactome.org/PathwayBrowser/#/R-MMU-1640170;https://reactome.org/PathwayBrowser/#/R-MMU-194315;https://reactome.org/PathwayBrowser/#/R-MMU-195258;https://reactome.org/PathwayBrowser/#/R-MMU-2565942;https://reactome.org/PathwayBrowser/#/R-MMU-453274;https://reactome.org/PathwayBrowser/#/R-MMU-5625740;https://reactome.org/PathwayBrowser/#/R…
