# Supplementary material for: PFOS Disrupts Oocyte Maturation and Early Embryonic Development via Ovarian FOXK1 O‐GlcNAcylation in Mice
Source: Adv Sci (Weinh). 2025 Dec 12;13(12):e14857. doi: 10.1002/advs.202514857 (PMC12948240; doi:10.1002/advs.202514857)
Supplement: Supplementary file 4 — Supplemental Table3 [file ADVS-13-e14857-s002.xlsx]

## Sheet: Sheet1
Antibodies
Antigen	Company	Catalogue #	Dilution	Host
Anti-O-Linked N-Acetylglucosamine Mouse mAb	PTM BioLab	PTM-952	1：800	Mouse
O-GlcNAc transferase (F-12)	Santa	sc-74546	1：200	Mouse
OGA Rabbit mAb	AiFang Biological	AFRM81967	1：1000	Rabbit
Estrogen Receptor α (D8H8) Rabbit mAb	Cell Signaling Technology	8644T	1：1000	Rabbit
ERβ	AiFang Biological	AFRM80981	1：1000	Rabbit
CYP17A1(D-12)	Santa	sc-374244	1：1000	Mouse
FOXK1 Antibody	Cell Signaling Technology	#12025S	1：1000	Rabbit
HCFC1 Antibody (Amino-terminal Antigen)	Cell Signaling Technology	#69690S	1：1000	Rabbit
Anti-Flag tag Mouse mAb	PTM BioLab	PTM-6075	1：5000	Mouse
GAPDH (D16H11) XP® Rabbit mAb	Cell Signaling Technology	5174	1：1000	Rabbit
Beta Actin Recombinant Monoclonal antibody	Proteintech	81115-1-RR	1：5000	Mouse
Beta Tubulin Polyclonal antibody	Proteintech	10094-1-AP	1：5000	Rabbit
AKR1C3	HUABIO	HA722198	1：1000	Rabbit
PES1 Polyclonal antibody	Proteintech	13553-1-AP	1：2000	Rabbit
HA tag Polyclonal antibody	Proteintech	51064-2-AP	1：5000	Rabbit
DD3 (D-9)	Santa	sc-398596	1：500	Mouse
CYP11A1 Polyclonal antibody	Proteintech	13363-1-AP	1：1000	Rabbit
3β-HSD (A-1)	Santa	sc-515120	1：500	Mouse
