# Supplementary material for: PFOS Disrupts Oocyte Maturation and Early Embryonic Development via Ovarian FOXK1 O‐GlcNAcylation in Mice
Source: Adv Sci (Weinh). 2025 Dec 12;13(12):e14857. doi: 10.1002/advs.202514857 (PMC12948240; doi:10.1002/advs.202514857)
Supplement: Supplementary file 5 — Supplemental Table4 [file ADVS-13-e14857-s004.xlsx]

## Sheet: Sheet1
Gene	Forward primer	Reverse primer
Glut4	GTGACTGGAACACTGGTCCTA	CCAGCCACGTTGCATTGTAG
Hk1	CGAGCTGAAGGATGACCAAGT	TTTTCTGAGCCGTCCGGAAT
Gpi	GGACGGCAAAGATGTGATGC	TGTCCGTGATGGATTTGCCA
Gfpt1	GAAGCCAACGCCTGCAAAATC	CCAACGGGTATGAGCTATTCC
Pgm3	TTATTCAACCAGGTCGCGGA	AGAGGGCCGTACAAAAGCTC
Gna1	CCCGGAACAGTTCATGAGGTT	AGCCACAATTTGTCCTAGGGT
Uap1	GCCATCACAGCTGATGTCAAT	ACATAACCTTCAAGGCCCTCTC
Ogt	GACGCAACCAAACTTTGCAGT	TCAAGGGTGACAGCCTTTTCA
Oga	TAGTCACTCTTCAGCACAGTTC	AACTCTCCTGCTAGACCACC
Gapdh	AGGTCGGTGTGAACGGATTTG	TGTAGACCATGTAGTTGAGGTCA
